# Supplementary material for: Comparative Analysis of Proximal Tubule Cell Sources for In Vitro Studies of Renal Proximal Tubule Toxicity
Source: Biomedicines. 2025 Feb 24;13(3):563. doi: 10.3390/biomedicines13030563 (PMC11940618; doi:10.3390/biomedicines13030563)
Supplement: Supplementary file 1 [file biomedicines-13-00563-s001.zip]

Archive with 4 entries (4 files):
- Sakolish et al Supplemental File S1.csv
- Sakolish et al Supplemental File S2.csv
- Sakolish et al Supplemental File S3.csv
- Sakolish et al Supplemental Tables and Figures.pdf
