# Supplementary material for: Comparative Analysis of Proximal Tubule Cell Sources for In Vitro Studies of Renal Proximal Tubule Toxicity
Source: Biomedicines. 2025 Feb 24;13(3):563. doi: 10.3390/biomedicines13030563 (PMC11940618; doi:10.3390/biomedicines13030563)
Supplement: Supplementary file 1 [file biomedicines-13-00563-s001.zip › Sakolish et al Supplemental File S1.csv]

	baseMean	log2FoldChange	lfcSE	stat	pvalue	padj	gene	Direction	l2fc_level	contrast
ABCA6	11.9072927	4.841994708	1.388677478	3.486766931	0.000488897	0.009527228	ABCA6	OAT1 > Parent	l2fc > 2	ciPTEC_OAT1_vs._Parent
ADH1A	15.58697539	4.630622645	0.953604341	4.855916073	1.20E-06	5.25E-05	ADH1A	OAT1 > Parent	l2fc > 2	ciPTEC_OAT1_vs._Parent
ADH1B	20.62546393	5.104196429	1.164470299	4.383277471	1.17E-05	0.000397833	ADH1B	OAT1 > Parent	l2fc > 2	ciPTEC_OAT1_vs._Parent
AKR1B10	35.21354631	2.453825784	0.598729024	4.098391237	4.16E-05	0.00118569	AKR1B10	OAT1 > Parent	l2fc > 2	ciPTEC_OAT1_vs._Parent
ALB	30.04087463	3.812523496	0.574993438	6.630551318	3.34E-11	3.32E-09	ALB	OAT1 > Parent	l2fc > 2	ciPTEC_OAT1_vs._Parent
APOE	52.26412611	3.829981951	0.851817716	4.496245944	6.92E-06	0.000262822	APOE	OAT1 > Parent	l2fc > 2	ciPTEC_OAT1_vs._Parent
ARHGAP8	2434.126583	-2.358691729	0.380076598	-6.205832557	5.44E-10	4.77E-08	ARHGAP8	OAT1 < Parent	l2fc > 2	ciPTEC_OAT1_vs._Parent
BAAT	79.64240236	2.528635553	0.376502453	6.716119729	1.87E-11	2.13E-09	BAAT	OAT1 > Parent	l2fc > 2	ciPTEC_OAT1_vs._Parent
C1QB	4.034566457	6.657866218	1.6080752	4.140270442	3.47E-05	0.00104069	C1QB	OAT1 > Parent	l2fc > 2	ciPTEC_OAT1_vs._Parent
CES1	37.46750584	9.321851177	1.298377177	7.179617248	6.99E-13	8.85E-11	CES1	OAT1 > Parent	l2fc > 2	ciPTEC_OAT1_vs._Parent
COL3A1	18.7209999	-3.488283937	0.637870254	-5.468641802	4.53E-08	2.72E-06	COL3A1	OAT1 < Parent	l2fc > 2	ciPTEC_OAT1_vs._Parent
COL5A1	88.23593933	4.756416071	0.332513611	14.30442517	2.05E-46	1.56E-43	COL5A1	OAT1 > Parent	l2fc > 2	ciPTEC_OAT1_vs._Parent
CXCL8	3839.201096	-2.081014925	0.215295562	-9.665851491	4.21E-22	1.07E-19	CXCL8	OAT1 < Parent	l2fc > 2	ciPTEC_OAT1_vs._Parent
CYP24A1	24.88654342	-6.274025985	1.493675955	-4.200392973	2.66E-05	0.000855649	CYP24A1	OAT1 < Parent	l2fc > 2	ciPTEC_OAT1_vs._Parent
CYP2C9	62.1694691	5.353832574	0.647164309	8.272756236	1.31E-16	2.71E-14	CYP2C9	OAT1 > Parent	l2fc > 2	ciPTEC_OAT1_vs._Parent
CYP3A4	20.9418574	5.46299252	0.921311699	5.929581191	3.04E-09	2.16E-07	CYP3A4	OAT1 > Parent	l2fc > 2	ciPTEC_OAT1_vs._Parent
CYP3A5	166.1806098	3.978094801	0.493772526	8.056533305	7.85E-16	1.49E-13	CYP3A5	OAT1 > Parent	l2fc > 2	ciPTEC_OAT1_vs._Parent
EMX2	1471.306737	-5.808952436	0.388884847	-14.9374615	1.88E-50	2.14E-47	EMX2	OAT1 < Parent	l2fc > 2	ciPTEC_OAT1_vs._Parent
F2	27.07265677	2.72538555	0.693091137	3.932218153	8.42E-05	0.002156153	F2	OAT1 > Parent	l2fc > 2	ciPTEC_OAT1_vs._Parent
FABP1	92.65798849	3.938772196	0.337475635	11.6712787	1.79E-31	5.09E-29	FABP1	OAT1 > Parent	l2fc > 2	ciPTEC_OAT1_vs._Parent
FGG	17.08298479	2.880124526	0.647116871	4.450702268	8.56E-06	0.000307341	FGG	OAT1 > Parent	l2fc > 2	ciPTEC_OAT1_vs._Parent
GAA	34.35873766	-2.184713011	0.588320734	-3.713472745	0.000204434	0.004525346	GAA	OAT1 < Parent	l2fc > 2	ciPTEC_OAT1_vs._Parent
GABRB3	45.8708373	-5.55394085	1.379372192	-4.026426575	5.66E-05	0.001534625	GABRB3	OAT1 < Parent	l2fc > 2	ciPTEC_OAT1_vs._Parent
GAD1	41.84143774	-2.235216284	0.633138979	-3.530372252	0.000414975	0.008156412	GAD1	OAT1 < Parent	l2fc > 2	ciPTEC_OAT1_vs._Parent
HMGCS2	19.07063235	6.995956926	1.269125814	5.512421896	3.54E-08	2.18E-06	HMGCS2	OAT1 > Parent	l2fc > 2	ciPTEC_OAT1_vs._Parent
HP	39.12981627	4.181329788	0.550306186	7.598187865	3.00E-14	4.56E-12	HP	OAT1 > Parent	l2fc > 2	ciPTEC_OAT1_vs._Parent
HPN	354.487341	2.177719821	0.569459786	3.824185435	0.000131205	0.003142546	HPN	OAT1 > Parent	l2fc > 2	ciPTEC_OAT1_vs._Parent
IFI44L	56.29106149	2.331409081	0.511562896	4.557424119	5.18E-06	0.000210838	IFI44L	OAT1 > Parent	l2fc > 2	ciPTEC_OAT1_vs._Parent
IL18R1	27.31575314	-3.957366465	0.960411702	-4.120489637	3.78E-05	0.001119474	IL18R1	OAT1 < Parent	l2fc > 2	ciPTEC_OAT1_vs._Parent
IL1B	350.4392844	-2.274851733	0.478135793	-4.757752431	1.96E-06	8.27E-05	IL1B	OAT1 < Parent	l2fc > 2	ciPTEC_OAT1_vs._Parent
KRT6A	169.0416474	-6.955289594	0.502024124	-13.85449277	1.19E-43	6.81E-41	KRT6A	OAT1 < Parent	l2fc > 2	ciPTEC_OAT1_vs._Parent
MAP7	1223.429008	-2.006058516	0.168865412	-11.87962942	1.51E-32	4.92E-30	MAP7	OAT1 < Parent	l2fc > 2	ciPTEC_OAT1_vs._Parent
MMP1	3002.314829	2.475895238	0.339602613	7.290565929	3.09E-13	4.40E-11	MMP1	OAT1 > Parent	l2fc > 2	ciPTEC_OAT1_vs._Parent
MMP3	7.844337518	-6.134288225	1.472877951	-4.164831323	3.12E-05	0.000947212	MMP3	OAT1 < Parent	l2fc > 2	ciPTEC_OAT1_vs._Parent
MXRA5	81.46794846	-2.439142358	0.578096056	-4.219268293	2.45E-05	0.000798314	MXRA5	OAT1 < Parent	l2fc > 2	ciPTEC_OAT1_vs._Parent
OAS1	83.35446972	2.147913666	0.538369545	3.989664141	6.62E-05	0.00173403	OAS1	OAT1 > Parent	l2fc > 2	ciPTEC_OAT1_vs._Parent
ORM1	4.53339412	6.165826559	1.528340216	4.034328544	5.48E-05	0.001504214	ORM1	OAT1 > Parent	l2fc > 2	ciPTEC_OAT1_vs._Parent
SCARA3	152.4784355	2.309542939	0.297610308	7.760292153	8.47E-15	1.38E-12	SCARA3	OAT1 > Parent	l2fc > 2	ciPTEC_OAT1_vs._Parent
SLC18A2	21.20924375	-6.078927129	1.328061178	-4.577294501	4.71E-06	0.000195263	SLC18A2	OAT1 < Parent	l2fc > 2	ciPTEC_OAT1_vs._Parent
SLC22A6	2422.190053	8.768919629	0.244897585	35.80647649	8.76E-281	2.00E-277	SLC22A6	OAT1 > Parent	l2fc > 2	ciPTEC_OAT1_vs._Parent
SLC2A2	204.0922541	3.093905851	0.630101881	4.910167616	9.10E-07	4.23E-05	SLC2A2	OAT1 > Parent	l2fc > 2	ciPTEC_OAT1_vs._Parent
SLC6A8	19.99486771	-5.254616824	1.360348223	-3.862699811	0.000112141	0.002779141	SLC6A8	OAT1 < Parent	l2fc > 2	ciPTEC_OAT1_vs._Parent
SLCO1B1	21.25851923	6.997951023	1.339975933	5.222445306	1.77E-07	9.36E-06	SLCO1B1	OAT1 > Parent	l2fc > 2	ciPTEC_OAT1_vs._Parent
SOD3	549.0167707	-3.210999133	0.410873003	-7.815064766	5.49E-15	9.63E-13	SOD3	OAT1 < Parent	l2fc > 2	ciPTEC_OAT1_vs._Parent
SULT2A1	8.284399257	5.027029137	1.220914291	4.117430008	3.83E-05	0.001119892	SULT2A1	OAT1 > Parent	l2fc > 2	ciPTEC_OAT1_vs._Parent
TBX2	509.0765885	2.386106047	0.481729078	4.953211577	7.30E-07	3.54E-05	TBX2	OAT1 > Parent	l2fc > 2	ciPTEC_OAT1_vs._Parent
THY1	40.30369379	-5.718238142	1.285286292	-4.448999556	8.63E-06	0.000307341	THY1	OAT1 < Parent	l2fc > 2	ciPTEC_OAT1_vs._Parent
TIMP3	58.59572699	-4.246484907	0.846223861	-5.018157844	5.22E-07	2.59E-05	TIMP3	OAT1 < Parent	l2fc > 2	ciPTEC_OAT1_vs._Parent
TNFAIP3	74.2210147	-2.007009084	0.324391823	-6.186990373	6.13E-10	5.18E-08	TNFAIP3	OAT1 < Parent	l2fc > 2	ciPTEC_OAT1_vs._Parent
TTR	222.1317981	4.316009454	0.350769105	12.30441732	8.58E-35	3.26E-32	TTR	OAT1 > Parent	l2fc > 2	ciPTEC_OAT1_vs._Parent
WASF3	55.15455084	-2.908866169	0.726355588	-4.004741229	6.21E-05	0.001645985	WASF3	OAT1 < Parent	l2fc > 2	ciPTEC_OAT1_vs._Parent
ZNF114	40.84405304	2.657905732	0.43554451	6.102489352	1.04E-09	8.50E-08	ZNF114	OAT1 > Parent	l2fc > 2	ciPTEC_OAT1_vs._Parent
ADH1A1	15.58697539	3.575568904	0.88363442	4.046434615	5.20E-05	0.004474047	ADH1A	OAT1 > Parent	l2fc > 2	HEK_OAT1_vs._Parent
ALB1	30.04087463	4.121510723	0.630810941	6.533670324	6.42E-11	1.66E-08	ALB	OAT1 > Parent	l2fc > 2	HEK_OAT1_vs._Parent
APOA1	21.98590173	3.65434429	0.87970105	4.154075172	3.27E-05	0.003010606	APOA1	OAT1 > Parent	l2fc > 2	HEK_OAT1_vs._Parent
BAAT1	79.64240236	2.785192153	0.382372625	7.283973713	3.24E-13	1.20E-10	BAAT	OAT1 > Parent	l2fc > 2	HEK_OAT1_vs._Parent
C3	275.2652244	3.542987598	0.405586885	8.735458977	2.43E-18	1.25E-15	C3	OAT1 > Parent	l2fc > 2	HEK_OAT1_vs._Parent
CES11	37.46750584	6.891670414	1.001853791	6.878918337	6.03E-12	1.73E-09	CES1	OAT1 > Parent	l2fc > 2	HEK_OAT1_vs._Parent
CFH	119.7376858	3.279681755	0.727308815	4.509338658	6.50E-06	0.00072975	CFH	OAT1 > Parent	l2fc > 2	HEK_OAT1_vs._Parent
COL1A2	36.97448522	-3.055269425	0.478956362	-6.379014177	1.78E-10	4.18E-08	COL1A2	OAT1 < Parent	l2fc > 2	HEK_OAT1_vs._Parent
COL3A11	18.7209999	-2.952146992	0.649588101	-4.5446445	5.50E-06	0.000645579	COL3A1	OAT1 < Parent	l2fc > 2	HEK_OAT1_vs._Parent
CYP2C91	62.1694691	2.836238641	0.484272838	5.856695691	4.72E-09	8.70E-07	CYP2C9	OAT1 > Parent	l2fc > 2	HEK_OAT1_vs._Parent
CYP3A41	20.9418574	2.582949242	0.658584198	3.921972692	8.78E-05	0.006869132	CYP3A4	OAT1 > Parent	l2fc > 2	HEK_OAT1_vs._Parent
CYP3A51	166.1806098	3.671816832	0.519383938	7.069561772	1.55E-12	5.01E-10	CYP3A5	OAT1 > Parent	l2fc > 2	HEK_OAT1_vs._Parent
DCN	1075.896806	2.604805499	0.658276925	3.957005633	7.59E-05	0.006318883	DCN	OAT1 > Parent	l2fc > 2	HEK_OAT1_vs._Parent
FABP11	92.65798849	3.278057364	0.325672121	10.06551423	7.85E-24	6.75E-21	FABP1	OAT1 > Parent	l2fc > 2	HEK_OAT1_vs._Parent
FGG1	17.08298479	2.951555602	0.645653185	4.571425759	4.84E-06	0.000595371	FGG	OAT1 > Parent	l2fc > 2	HEK_OAT1_vs._Parent
HMGCS21	19.07063235	7.021711218	1.269757524	5.529962285	3.20E-08	5.17E-06	HMGCS2	OAT1 > Parent	l2fc > 2	HEK_OAT1_vs._Parent
HP1	39.12981627	4.210333063	0.568411937	7.407186208	1.29E-13	5.55E-11	HP	OAT1 > Parent	l2fc > 2	HEK_OAT1_vs._Parent
HPN1	354.487341	2.403452476	0.555102908	4.32974218	1.49E-05	0.001427045	HPN	OAT1 > Parent	l2fc > 2	HEK_OAT1_vs._Parent
KRT6A1	169.0416474	-6.998203891	0.559817883	-12.50085806	7.38E-36	1.91E-32	KRT6A	OAT1 < Parent	l2fc > 2	HEK_OAT1_vs._Parent
SAA1	69.0525975	5.906088673	1.284361865	4.598461565	4.26E-06	0.000549265	SAA1	OAT1 > Parent	l2fc > 2	HEK_OAT1_vs._Parent
SLC22A61	2422.190053	10.87606075	1.198154005	9.077347906	1.11E-19	7.18E-17	SLC22A6	OAT1 > Parent	l2fc > 2	HEK_OAT1_vs._Parent
SLC2A21	204.0922541	3.659663304	0.744435234	4.916026457	8.83E-07	0.000126639	SLC2A2	OAT1 > Parent	l2fc > 2	HEK_OAT1_vs._Parent
SLCO1B11	21.25851923	7.965283521	1.340706883	5.941107353	2.83E-09	5.62E-07	SLCO1B1	OAT1 > Parent	l2fc > 2	HEK_OAT1_vs._Parent
SLCO2B1	271.5203435	3.352019701	0.613675899	5.462198709	4.70E-08	7.14E-06	SLCO2B1	OAT1 > Parent	l2fc > 2	HEK_OAT1_vs._Parent
TTR1	222.1317981	3.820568989	0.346791383	11.01690865	3.17E-28	4.09E-25	TTR	OAT1 > Parent	l2fc > 2	HEK_OAT1_vs._Parent
ABCC21	194.6325694	2.272210379	0.330855927	6.867673188	6.53E-12	2.02E-10	ABCC2	OAT1 > Parent	l2fc > 2	TERT_OAT1_vs._Parent
ACADL	53.15032376	-2.154842451	0.669579044	-3.218204735	0.001289957	0.008015921	ACADL	OAT1 < Parent	l2fc > 2	TERT_OAT1_vs._Parent
ACSL5	486.7179382	2.590753336	0.279053583	9.284071204	1.63E-20	1.29E-18	ACSL5	OAT1 > Parent	l2fc > 2	TERT_OAT1_vs._Parent
ADGRG1	59.64772846	-3.059597513	0.715146287	-4.278282036	1.88E-05	0.000204681	ADGRG1	OAT1 < Parent	l2fc > 2	TERT_OAT1_vs._Parent
AFP	774.2966641	-4.099513314	0.788742792	-5.197528718	2.02E-07	3.36E-06	AFP	OAT1 < Parent	l2fc > 2	TERT_OAT1_vs._Parent
AGR3	8.638027414	-7.302634139	1.950207753	-3.744541641	0.000180723	0.001453114	AGR3	OAT1 < Parent	l2fc > 2	TERT_OAT1_vs._Parent
AHRR	69.43255356	-2.517813961	0.636985613	-3.952701459	7.73E-05	0.00070836	AHRR	OAT1 < Parent	l2fc > 2	TERT_OAT1_vs._Parent
ALB2	30.04087463	7.007767324	1.009517097	6.941702469	3.87E-12	1.21E-10	ALB	OAT1 > Parent	l2fc > 2	TERT_OAT1_vs._Parent
AMY1A	70.79073674	-2.092397192	0.512092793	-4.085972741	4.39E-05	0.000438925	AMY1A	OAT1 < Parent	l2fc > 2	TERT_OAT1_vs._Parent
ANKRD26	50.67794576	-2.343777807	0.615728255	-3.806513325	0.00014094	0.00116471	ANKRD26	OAT1 < Parent	l2fc > 2	TERT_OAT1_vs._Parent
APOA11	21.98590173	3.565892756	0.930601674	3.83181425	0.000127202	0.001073335	APOA1	OAT1 > Parent	l2fc > 2	TERT_OAT1_vs._Parent
AREG	1062.117243	4.328110226	0.404685457	10.69499817	1.07E-26	1.28E-24	AREG	OAT1 > Parent	l2fc > 2	TERT_OAT1_vs._Parent
ARNT2	8.616600991	-6.403084272	1.873438735	-3.417824213	0.000631239	0.004342046	ARNT2	OAT1 < Parent	l2fc > 2	TERT_OAT1_vs._Parent
BAAT2	79.64240236	2.955203963	0.417137814	7.084478713	1.40E-12	4.81E-11	BAAT	OAT1 > Parent	l2fc > 2	TERT_OAT1_vs._Parent
C31	275.2652244	2.524745982	0.337157361	7.488331192	6.98E-14	2.91E-12	C3	OAT1 > Parent	l2fc > 2	TERT_OAT1_vs._Parent
CBLB	79.72376	-2.915191307	0.341860943	-8.527418422	1.50E-17	9.89E-16	CBLB	OAT1 < Parent	l2fc > 2	TERT_OAT1_vs._Parent
CD69	13.68812355	-3.262766544	0.768121934	-4.247719535	2.16E-05	0.000229455	CD69	OAT1 < Parent	l2fc > 2	TERT_OAT1_vs._Parent
CD74	20.6305136	2.07108684	0.632874212	3.272509454	0.001065973	0.006838318	CD74	OAT1 > Parent	l2fc > 2	TERT_OAT1_vs._Parent
CDA	299.8442713	3.950567395	0.319248243	12.37459402	3.59E-35	6.10E-33	CDA	OAT1 > Parent	l2fc > 2	TERT_OAT1_vs._Parent
CES12	37.46750584	3.746792502	0.678689329	5.520629751	3.38E-08	6.33E-07	CES1	OAT1 > Parent	l2fc > 2	TERT_OAT1_vs._Parent
CFH1	119.7376858	2.175527705	0.63854796	3.406991866	0.000656831	0.004505065	CFH	OAT1 > Parent	l2fc > 2	TERT_OAT1_vs._Parent
CLU	31.97986869	-2.876720375	0.745387563	-3.859361916	0.000113683	0.000973261	CLU	OAT1 < Parent	l2fc > 2	TERT_OAT1_vs._Parent
CMPK2	4.168479169	-6.185908269	1.921943902	-3.218568587	0.001288322	0.008015921	CMPK2	OAT1 < Parent	l2fc > 2	TERT_OAT1_vs._Parent
CNPY2	7.114285018	-7.050746923	2.077397166	-3.394029336	0.000688723	0.004696737	CNPY2	OAT1 < Parent	l2fc > 2	TERT_OAT1_vs._Parent
COL16A1	174.0398359	2.426156035	0.230396805	10.53033714	6.26E-26	5.96E-24	COL16A1	OAT1 > Parent	l2fc > 2	TERT_OAT1_vs._Parent
COL1A11	88.37558015	-2.252974157	0.477779258	-4.715512699	2.41E-06	3.40E-05	COL1A1	OAT1 < Parent	l2fc > 2	TERT_OAT1_vs._Parent
COL1A21	36.97448522	-3.131577005	0.550737425	-5.686152539	1.30E-08	2.56E-07	COL1A2	OAT1 < Parent	l2fc > 2	TERT_OAT1_vs._Parent
COL3A12	18.7209999	-3.724288427	0.908077138	-4.101290818	4.11E-05	0.000415983	COL3A1	OAT1 < Parent	l2fc > 2	TERT_OAT1_vs._Parent
CTGF	586.4418261	-2.109009287	0.255380949	-8.258287447	1.48E-16	8.25E-15	CTGF	OAT1 < Parent	l2fc > 2	TERT_OAT1_vs._Parent
CTSD	294.9514509	-2.033652785	0.338762322	-6.003184696	1.93E-09	4.22E-08	CTSD	OAT1 < Parent	l2fc > 2	TERT_OAT1_vs._Parent
CTSG	10.21344353	4.698998201	1.452248552	3.235670778	0.001213573	0.007580848	CTSG	OAT1 > Parent	l2fc > 2	TERT_OAT1_vs._Parent
CXCL81	3839.201096	2.886247837	0.239543388	12.04895639	1.96E-33	2.92E-31	CXCL8	OAT1 > Parent	l2fc > 2	TERT_OAT1_vs._Parent
CYP1A1	11.65664645	4.582465497	1.149796163	3.985459026	6.73E-05	0.000634693	CYP1A1	OAT1 > Parent	l2fc > 2	TERT_OAT1_vs._Parent
CYP3A42	20.9418574	4.344732278	0.82437931	5.270307279	1.36E-07	2.37E-06	CYP3A4	OAT1 > Parent	l2fc > 2	TERT_OAT1_vs._Parent
CYP3A52	166.1806098	2.86364135	0.433000144	6.613488209	3.75E-11	1.09E-09	CYP3A5	OAT1 > Parent	l2fc > 2	TERT_OAT1_vs._Parent
DYRK3	758.399589	-3.234354847	0.306182891	-10.56347346	4.40E-26	4.76E-24	DYRK3	OAT1 < Parent	l2fc > 2	TERT_OAT1_vs._Parent
EGR1	759.0186783	-2.71607763	0.257253951	-10.55796274	4.67E-26	4.83E-24	EGR1	OAT1 < Parent	l2fc > 2	TERT_OAT1_vs._Parent
EMX21	1471.306737	-2.678134397	0.32053554	-8.355187072	6.53E-17	3.99E-15	EMX2	OAT1 < Parent	l2fc > 2	TERT_OAT1_vs._Parent
EPHX2	11.18315547	-6.714637281	1.713515221	-3.918632994	8.91E-05	0.000793802	EPHX2	OAT1 < Parent	l2fc > 2	TERT_OAT1_vs._Parent
EREG	34.16581199	4.632344889	0.906456069	5.110390945	3.21E-07	5.10E-06	EREG	OAT1 > Parent	l2fc > 2	TERT_OAT1_vs._Parent
ESRP1	263.9892667	-7.143693736	0.94563199	-7.554412091	4.21E-14	1.82E-12	ESRP1	OAT1 < Parent	l2fc > 2	TERT_OAT1_vs._Parent
F21	27.07265677	4.285975786	0.930480437	4.606196557	4.10E-06	5.45E-05	F2	OAT1 > Parent	l2fc > 2	TERT_OAT1_vs._Parent
F3	2334.318163	2.188960854	0.320364463	6.832720564	8.33E-12	2.51E-10	F3	OAT1 > Parent	l2fc > 2	TERT_OAT1_vs._Parent
FABP12	92.65798849	2.327454273	0.314955144	7.389796033	1.47E-13	5.56E-12	FABP1	OAT1 > Parent	l2fc > 2	TERT_OAT1_vs._Parent
FBN1	33.13628243	2.107063027	0.563394687	3.739941246	0.000184063	0.001474985	FBN1	OAT1 > Parent	l2fc > 2	TERT_OAT1_vs._Parent
FGB	503.8921295	2.064921351	0.513830991	4.018678105	5.85E-05	0.000563931	FGB	OAT1 > Parent	l2fc > 2	TERT_OAT1_vs._Parent
FGFR2	41.37303898	-3.703568366	0.758941258	-4.879914387	1.06E-06	1.60E-05	FGFR2	OAT1 < Parent	l2fc > 2	TERT_OAT1_vs._Parent
FGG2	17.08298479	5.762479227	1.194260115	4.82514584	1.40E-06	2.06E-05	FGG	OAT1 > Parent	l2fc > 2	TERT_OAT1_vs._Parent
FNDC4	11.94250255	6.672890716	1.483536003	4.497963449	6.86E-06	8.42E-05	FNDC4	OAT1 > Parent	l2fc > 2	TERT_OAT1_vs._Parent
FOS	118.0496393	-2.607313532	0.432347098	-6.030602597	1.63E-09	3.63E-08	FOS	OAT1 < Parent	l2fc > 2	TERT_OAT1_vs._Parent
FSTL1	1209.821739	-2.890938139	0.296395493	-9.753650791	1.78E-22	1.57E-20	FSTL1	OAT1 < Parent	l2fc > 2	TERT_OAT1_vs._Parent
GABBR1	193.0373699	-4.187691293	0.594004876	-7.049927473	1.79E-12	5.84E-11	GABBR1	OAT1 < Parent	l2fc > 2	TERT_OAT1_vs._Parent
GAGE3	4.576178315	-6.752564526	1.991255427	-3.391109164	0.000696104	0.004720019	GAGE3	OAT1 < Parent	l2fc > 2	TERT_OAT1_vs._Parent
GATA6	509.3685306	2.661821693	0.218732136	12.16932156	4.53E-34	7.18E-32	GATA6	OAT1 > Parent	l2fc > 2	TERT_OAT1_vs._Parent
GCNT3	86.58838219	2.03297256	0.438765485	4.633392162	3.60E-06	4.86E-05	GCNT3	OAT1 > Parent	l2fc > 2	TERT_OAT1_vs._Parent
GDF15	2042.036279	-4.189091357	0.20263565	-20.67302253	6.06E-95	7.21E-92	GDF15	OAT1 < Parent	l2fc > 2	TERT_OAT1_vs._Parent
GGT1	126.2276748	-2.379448823	0.665726087	-3.574215988	0.000351279	0.002635601	GGT1	OAT1 < Parent	l2fc > 2	TERT_OAT1_vs._Parent
GJB2	317.9161831	3.439405653	0.257726886	13.34515658	1.26E-40	2.51E-38	GJB2	OAT1 > Parent	l2fc > 2	TERT_OAT1_vs._Parent
GLUL1	734.0989196	-2.346531017	0.239314367	-9.805224173	1.07E-22	9.79E-21	GLUL	OAT1 < Parent	l2fc > 2	TERT_OAT1_vs._Parent
GPR871	115.6848003	4.288434657	0.406428871	10.55150103	5.00E-26	4.96E-24	GPR87	OAT1 > Parent	l2fc > 2	TERT_OAT1_vs._Parent
GSTM1	29.28637907	-3.826129217	0.990075622	-3.864481794	0.000111325	0.000956513	GSTM1	OAT1 < Parent	l2fc > 2	TERT_OAT1_vs._Parent
GSTM2	170.1131963	-3.419333328	0.456834869	-7.484834375	7.16E-14	2.94E-12	GSTM2	OAT1 < Parent	l2fc > 2	TERT_OAT1_vs._Parent
GSTM3	782.8229037	-4.283107718	0.525535671	-8.149984776	3.64E-16	1.97E-14	GSTM3	OAT1 < Parent	l2fc > 2	TERT_OAT1_vs._Parent
HCLS1	6.085497588	5.341614336	1.574648621	3.392257971	0.000693191	0.004713702	HCLS1	OAT1 > Parent	l2fc > 2	TERT_OAT1_vs._Parent
HIST1H2BM	20.83175537	-8.004063373	1.633312709	-4.900508842	9.56E-07	1.45E-05	HIST1H2BM	OAT1 < Parent	l2fc > 2	TERT_OAT1_vs._Parent
HLA-DQB1	39.03040879	2.835750922	0.489423247	5.794066672	6.87E-09	1.37E-07	HLA-DQB1	OAT1 > Parent	l2fc > 2	TERT_OAT1_vs._Parent
HLA-DRA	8.987046807	8.264651442	1.510403106	5.471818358	4.45E-08	8.09E-07	HLA-DRA	OAT1 > Parent	l2fc > 2	TERT_OAT1_vs._Parent
HLA-DRB5	24.05693259	3.393517255	0.846683259	4.0080127	6.12E-05	0.000582927	HLA-DRB5	OAT1 > Parent	l2fc > 2	TERT_OAT1_vs._Parent
HOMER2	75.84344559	-2.222405269	0.474906847	-4.679665672	2.87E-06	3.95E-05	HOMER2	OAT1 < Parent	l2fc > 2	TERT_OAT1_vs._Parent
HOXA5	65.65928937	-2.220419549	0.541329183	-4.101791701	4.10E-05	0.000415983	HOXA5	OAT1 < Parent	l2fc > 2	TERT_OAT1_vs._Parent
HP2	39.12981627	8.162235662	1.279462853	6.37942371	1.78E-10	4.50E-09	HP	OAT1 > Parent	l2fc > 2	TERT_OAT1_vs._Parent
HSPA2	832.1170836	-2.315351221	0.42724744	-5.419227833	5.99E-08	1.08E-06	HSPA2	OAT1 < Parent	l2fc > 2	TERT_OAT1_vs._Parent
HTRA1	973.7940016	-2.563762239	0.355752228	-7.206595027	5.74E-13	2.10E-11	HTRA1	OAT1 < Parent	l2fc > 2	TERT_OAT1_vs._Parent
IFI44L1	56.29106149	-3.257965582	0.546280209	-5.963909228	2.46E-09	5.23E-08	IFI44L	OAT1 < Parent	l2fc > 2	TERT_OAT1_vs._Parent
IL18R11	27.31575314	2.591518042	0.7317283	3.541639761	0.000397648	0.002940324	IL18R1	OAT1 > Parent	l2fc > 2	TERT_OAT1_vs._Parent
IL1A	87.07242206	6.788042266	0.788220165	8.611860706	7.19E-18	4.89E-16	IL1A	OAT1 > Parent	l2fc > 2	TERT_OAT1_vs._Parent
IL1B1	350.4392844	2.451786023	0.616367797	3.977797082	6.96E-05	0.000644144	IL1B	OAT1 > Parent	l2fc > 2	TERT_OAT1_vs._Parent
INHBA	163.7413798	3.986352514	0.536014289	7.437026583	1.03E-13	3.95E-12	INHBA	OAT1 > Parent	l2fc > 2	TERT_OAT1_vs._Parent
ISG15	30.98598171	2.094275829	0.460317308	4.549635201	5.37E-06	6.91E-05	ISG15	OAT1 > Parent	l2fc > 2	TERT_OAT1_vs._Parent
ITPR1	173.0862034	-3.680278302	0.399016622	-9.223370908	2.88E-20	2.21E-18	ITPR1	OAT1 < Parent	l2fc > 2	TERT_OAT1_vs._Parent
KCNK1	42.00914374	3.649989847	0.605535593	6.027704882	1.66E-09	3.66E-08	KCNK1	OAT1 > Parent	l2fc > 2	TERT_OAT1_vs._Parent
KCNQ3	103.6188356	-2.701360289	0.584207398	-4.623974802	3.76E-06	5.06E-05	KCNQ3	OAT1 < Parent	l2fc > 2	TERT_OAT1_vs._Parent
KGFLP2	42.37161578	-2.059217566	0.532524387	-3.866898147	0.000110228	0.000951213	KGFLP2	OAT1 < Parent	l2fc > 2	TERT_OAT1_vs._Parent
KRT6A2	169.0416474	-3.212207836	0.349201731	-9.198716809	3.62E-20	2.69E-18	KRT6A	OAT1 < Parent	l2fc > 2	TERT_OAT1_vs._Parent
LAMA31	2760.226578	2.195767731	0.153082171	14.34371958	1.17E-46	3.08E-44	LAMA3	OAT1 > Parent	l2fc > 2	TERT_OAT1_vs._Parent
LCN2	7.988193696	4.597688176	1.230887458	3.735262836	0.000187519	0.001497637	LCN2	OAT1 > Parent	l2fc > 2	TERT_OAT1_vs._Parent
LEF1	326.2712743	-3.220916037	0.717872411	-4.486752785	7.23E-06	8.69E-05	LEF1	OAT1 < Parent	l2fc > 2	TERT_OAT1_vs._Parent
LOC100510495	25.0359645	2.744862502	0.645149963	4.254611578	2.09E-05	0.000223498	LOC100510495	OAT1 > Parent	l2fc > 2	TERT_OAT1_vs._Parent
LOC286191	28.93600324	-9.858377029	1.55225608	-6.35099914	2.14E-10	5.36E-09	LOC286191	OAT1 < Parent	l2fc > 2	TERT_OAT1_vs._Parent
LOXL1	857.9376281	-2.25007394	0.191348112	-11.75906006	6.34E-32	8.39E-30	LOXL1	OAT1 < Parent	l2fc > 2	TERT_OAT1_vs._Parent
LTF	4.158627385	7.75626375	2.347457845	3.304112049	0.000952777	0.006195657	LTF	OAT1 > Parent	l2fc > 2	TERT_OAT1_vs._Parent
MAOA	339.862418	-3.891591196	0.466080671	-8.34960864	6.85E-17	4.08E-15	MAOA	OAT1 < Parent	l2fc > 2	TERT_OAT1_vs._Parent
MFAP5	622.1075858	6.915332568	0.371721922	18.60351021	3.01E-77	1.79E-74	MFAP5	OAT1 > Parent	l2fc > 2	TERT_OAT1_vs._Parent
MMP11	3002.314829	7.231924723	0.367318587	19.68842575	2.71E-86	2.15E-83	MMP1	OAT1 > Parent	l2fc > 2	TERT_OAT1_vs._Parent
MMP21	1312.578716	-4.527223279	0.298100756	-15.18688962	4.32E-52	1.71E-49	MMP2	OAT1 < Parent	l2fc > 2	TERT_OAT1_vs._Parent
MMP31	7.844337518	-6.005426544	1.743422777	-3.444618611	0.000571866	0.004036121	MMP3	OAT1 < Parent	l2fc > 2	TERT_OAT1_vs._Parent
MYB	31.00287747	2.37687753	0.691993353	3.434827109	0.000592932	0.004138352	MYB	OAT1 > Parent	l2fc > 2	TERT_OAT1_vs._Parent
MYL92	582.0475993	-3.458404741	0.437991614	-7.89605241	2.88E-15	1.40E-13	MYL9	OAT1 < Parent	l2fc > 2	TERT_OAT1_vs._Parent
NCF2	923.0900376	5.162303659	0.387352329	13.32715275	1.61E-40	2.95E-38	NCF2	OAT1 > Parent	l2fc > 2	TERT_OAT1_vs._Parent
NLRX1	7.727361605	-6.866425799	2.05232171	-3.345686871	0.00082079	0.005426336	NLRX1	OAT1 < Parent	l2fc > 2	TERT_OAT1_vs._Parent
NPEPL1	153.1865783	-2.23966078	0.315031082	-7.109332714	1.17E-12	4.08E-11	NPEPL1	OAT1 < Parent	l2fc > 2	TERT_OAT1_vs._Parent
NR1H4	199.0459926	-7.759107623	0.927110731	-8.369127182	5.80E-17	3.64E-15	NR1H4	OAT1 < Parent	l2fc > 2	TERT_OAT1_vs._Parent
OLFML2B	45.43686813	-2.966209458	0.888141056	-3.339795452	0.000838401	0.005527409	OLFML2B	OAT1 < Parent	l2fc > 2	TERT_OAT1_vs._Parent
ORM11	4.53339412	6.453771508	1.609411507	4.010019488	6.07E-05	0.000580316	ORM1	OAT1 > Parent	l2fc > 2	TERT_OAT1_vs._Parent
PAX6	46.63729976	2.254502795	0.659111692	3.420517072	0.000625022	0.004311747	PAX6	OAT1 > Parent	l2fc > 2	TERT_OAT1_vs._Parent
PCDH8	47.27924438	-5.062576327	1.53703605	-3.293726472	0.000988687	0.006411646	PCDH8	OAT1 < Parent	l2fc > 2	TERT_OAT1_vs._Parent
PHGDH	73.80490908	-6.187274983	1.552991571	-3.984100815	6.77E-05	0.000634693	PHGDH	OAT1 < Parent	l2fc > 2	TERT_OAT1_vs._Parent
PIK3R3	16.04064742	-2.549945145	0.770972228	-3.307440985	0.000941525	0.006139262	PIK3R3	OAT1 < Parent	l2fc > 2	TERT_OAT1_vs._Parent
PKIB	38.5299092	-2.396939649	0.625812518	-3.830124165	0.000128079	0.001073335	PKIB	OAT1 < Parent	l2fc > 2	TERT_OAT1_vs._Parent
PLGLB2	12.57864085	-5.48132895	1.410181181	-3.886967877	0.000101504	0.000884908	PLGLB2	OAT1 < Parent	l2fc > 2	TERT_OAT1_vs._Parent
PPARGC1A	432.0257046	-3.94096648	0.237320283	-16.60610897	6.29E-62	3.00E-59	PPARGC1A	OAT1 < Parent	l2fc > 2	TERT_OAT1_vs._Parent
PPBP	58.59105964	7.931895512	1.523944381	5.2048458	1.94E-07	3.25E-06	PPBP	OAT1 > Parent	l2fc > 2	TERT_OAT1_vs._Parent
PPP1R13B	45.35958111	-2.299015671	0.446655723	-5.147176126	2.64E-07	4.28E-06	PPP1R13B	OAT1 < Parent	l2fc > 2	TERT_OAT1_vs._Parent
PRAF2	622.5569001	-2.006719686	0.218765605	-9.172921351	4.60E-20	3.32E-18	PRAF2	OAT1 < Parent	l2fc > 2	TERT_OAT1_vs._Parent
PTGER1	15.35697831	-7.777260545	2.36682508	-3.285946482	0.001016403	0.006573477	PTGER1	OAT1 < Parent	l2fc > 2	TERT_OAT1_vs._Parent
RAC2	283.9460815	3.022639496	0.255122715	11.84778664	2.21E-32	3.09E-30	RAC2	OAT1 > Parent	l2fc > 2	TERT_OAT1_vs._Parent
SAA11	69.0525975	4.953691382	0.513755435	9.642119661	5.31E-22	4.36E-20	SAA1	OAT1 > Parent	l2fc > 2	TERT_OAT1_vs._Parent
SATB1	311.4158518	-2.770568126	0.475061647	-5.832018102	5.48E-09	1.10E-07	SATB1	OAT1 < Parent	l2fc > 2	TERT_OAT1_vs._Parent
SBSPON	24.45081092	-2.760112746	0.607367427	-4.544387179	5.51E-06	7.05E-05	SBSPON	OAT1 < Parent	l2fc > 2	TERT_OAT1_vs._Parent
SELL	51.18258225	2.805941655	0.412987402	6.794254842	1.09E-11	3.24E-10	SELL	OAT1 > Parent	l2fc > 2	TERT_OAT1_vs._Parent
SGK2	1168.137741	-2.606082018	0.418908638	-6.22112265	4.94E-10	1.19E-08	SGK2	OAT1 < Parent	l2fc > 2	TERT_OAT1_vs._Parent
SLC18A21	21.20924375	3.151361774	0.777989324	4.050649125	5.11E-05	0.000500248	SLC18A2	OAT1 > Parent	l2fc > 2	TERT_OAT1_vs._Parent
SLC1A3	109.551539	-3.3128649	0.727498291	-4.553776884	5.27E-06	6.82E-05	SLC1A3	OAT1 < Parent	l2fc > 2	TERT_OAT1_vs._Parent
SLC22A62	2422.190053	9.470402055	0.346801058	27.30788107	3.42E-164	8.14E-161	SLC22A6	OAT1 > Parent	l2fc > 2	TERT_OAT1_vs._Parent
SLC2A22	204.0922541	3.193814323	0.631318548	5.058958485	4.22E-07	6.56E-06	SLC2A2	OAT1 > Parent	l2fc > 2	TERT_OAT1_vs._Parent
SLC5A6	4.896779545	-5.973273197	1.859347552	-3.212564101	0.001315558	0.00813254	SLC5A6	OAT1 < Parent	l2fc > 2	TERT_OAT1_vs._Parent
SLC6A81	19.99486771	-7.492493714	1.599331244	-4.684766674	2.80E-06	3.90E-05	SLC6A8	OAT1 < Parent	l2fc > 2	TERT_OAT1_vs._Parent
SLC7A7	14.3925414	7.825894903	1.796749885	4.355583918	1.33E-05	0.000152588	SLC7A7	OAT1 > Parent	l2fc > 2	TERT_OAT1_vs._Parent
SLCO1B12	21.25851923	8.070307365	1.221166145	6.608689077	3.88E-11	1.11E-09	SLCO1B1	OAT1 > Parent	l2fc > 2	TERT_OAT1_vs._Parent
SLCO2B11	271.5203435	6.22171723	0.417166708	14.9142228	2.66E-50	9.06E-48	SLCO2B1	OAT1 > Parent	l2fc > 2	TERT_OAT1_vs._Parent
SOD31	549.0167707	-2.004368766	0.284191451	-7.052881987	1.75E-12	5.79E-11	SOD3	OAT1 < Parent	l2fc > 2	TERT_OAT1_vs._Parent
SRPX1	1068.553491	-4.072884022	0.507940907	-8.018420977	1.07E-15	5.42E-14	SRPX	OAT1 < Parent	l2fc > 2	TERT_OAT1_vs._Parent
ST3GAL1	112.5861074	3.045811564	0.387627364	7.857576228	3.92E-15	1.83E-13	ST3GAL1	OAT1 > Parent	l2fc > 2	TERT_OAT1_vs._Parent
ST3GAL5	45.79614356	-4.023709918	0.732053885	-5.496466859	3.87E-08	7.20E-07	ST3GAL5	OAT1 < Parent	l2fc > 2	TERT_OAT1_vs._Parent
TCEA2	27.11433294	-3.412179594	0.869463317	-3.924466425	8.69E-05	0.000781394	TCEA2	OAT1 < Parent	l2fc > 2	TERT_OAT1_vs._Parent
THY11	40.30369379	-5.435843606	1.546808414	-3.514231988	0.000441027	0.003180744	THY1	OAT1 < Parent	l2fc > 2	TERT_OAT1_vs._Parent
TIMP31	58.59572699	-4.958171222	1.1266814	-4.400686142	1.08E-05	0.00012528	TIMP3	OAT1 < Parent	l2fc > 2	TERT_OAT1_vs._Parent
TNFSF13B	12.25402714	-7.957703026	1.899989485	-4.188287929	2.81E-05	0.000293394	TNFSF13B	OAT1 < Parent	l2fc > 2	TERT_OAT1_vs._Parent
TSC22D3	115.4176456	-2.460887844	0.481373709	-5.112219048	3.18E-07	5.09E-06	TSC22D3	OAT1 < Parent	l2fc > 2	TERT_OAT1_vs._Parent
TTR2	222.1317981	7.659578662	0.558182415	13.72235752	7.46E-43	1.61E-40	TTR	OAT1 > Parent	l2fc > 2	TERT_OAT1_vs._Parent
TXNRD1	491.9049229	2.53363206	0.364695378	6.947255741	3.72E-12	1.18E-10	TXNRD1	OAT1 > Parent	l2fc > 2	TERT_OAT1_vs._Parent
UGT1A101	2542.276275	3.910591073	0.277882397	14.07282764	5.58E-45	1.33E-42	UGT1A10	OAT1 > Parent	l2fc > 2	TERT_OAT1_vs._Parent
UGT1A6	92.62927338	3.070002547	0.434696258	7.062408495	1.64E-12	5.49E-11	UGT1A6	OAT1 > Parent	l2fc > 2	TERT_OAT1_vs._Parent
UGT1A8	196.3335931	4.206891137	0.534167719	7.875599711	3.39E-15	1.61E-13	UGT1A8	OAT1 > Parent	l2fc > 2	TERT_OAT1_vs._Parent
VAV3	101.9123625	-2.696317019	0.393243739	-6.856605081	7.05E-12	2.15E-10	VAV3	OAT1 < Parent	l2fc > 2	TERT_OAT1_vs._Parent
XKR4	5.437057438	-7.499314502	2.042637874	-3.67138718	0.000241238	0.001864108	XKR4	OAT1 < Parent	l2fc > 2	TERT_OAT1_vs._Parent
ZP3	7.870710984	-5.431648247	1.722983809	-3.152466215	0.001618976	0.009829494	ZP3	OAT1 < Parent	l2fc > 2	TERT_OAT1_vs._Parent
