# Supplementary material for: Comparative Analysis of Proximal Tubule Cell Sources for In Vitro Studies of Renal Proximal Tubule Toxicity
Source: Biomedicines. 2025 Feb 24;13(3):563. doi: 10.3390/biomedicines13030563 (PMC11940618; doi:10.3390/biomedicines13030563)
Supplement: Supplementary file 1 [file biomedicines-13-00563-s001.zip › Sakolish et al Supplemental File S2.csv]

name	members_Overlap	nAnno	nOverlap	adjp	Treatment	Cell
GO_STEROID_METABOLIC_PROCESS	APOA1, BAAT, CYP2C9, CYP3A4, CYP3A5, HMGCS2, SLCO1B1, UGT2B7	90	8	6.30E-05	OAT1>Parent	HEK
GO_DRUG_METABOLIC_PROCESS	ADH1A, CYP2C9, CYP3A4, CYP3A5, UGT1A10	27	5	0.00011	OAT1>Parent	HEK
GO_ORGANIC_ANION_TRANSPORT	ALB, APOA1, FABP1, SLC22A6, SLC2A2, SLCO1B1, SLCO2B1	82	7	0.00015	OAT1>Parent	HEK
GO_ANION_TRANSPORT	ALB, APOA1, FABP1, SLC22A6, SLC2A2, SLCO1B1, SLCO2B1	90	7	0.00017	OAT1>Parent	HEK
GO_LIPID_METABOLIC_PROCESS	APOA1, BAAT, C3, CYP2C9, CYP3A4, CYP3A5, FABP1, HMGCS2, SLCO1B1, TTR, UGT2B7	262	11	0.00017	OAT1>Parent	HEK
GO_ISOPRENOID_METABOLIC_PROCESS	APOA1, CYP2C9, CYP3A4, HMGCS2, TTR	38	5	0.00021	OAT1>Parent	HEK
GO_ORGANIC_HYDROXY_COMPOUND_METABOLIC_PROCESS	ADH1A, APOA1, BAAT, CYP3A4, HMGCS2, SLCO1B1, TTR	119	7	0.00074	OAT1>Parent	HEK
GO_ORGANIC_ACID_TRANSPORT	ALB, FABP1, SLC22A6, SLCO1B1, SLCO2B1	53	5	0.00083	OAT1>Parent	HEK
GO_REGULATION_OF_HORMONE_LEVELS	CYP3A4, FGG, HPN, SLC2A2, SLCO1B1, TTR, UGT2B7	127	7	0.00087	OAT1>Parent	HEK
GO_RESPONSE_TO_XENOBIOTIC_STIMULUS	CES1, CYP2C9, CYP3A4, CYP3A5, UGT1A10	58	5	0.001	OAT1>Parent	HEK
GO_LIPID_LOCALIZATION	ALB, APOA1, FABP1, SLCO1B1, SLCO2B1	61	5	0.0011	OAT1>Parent	HEK
GO_SMALL_MOLECULE_METABOLIC_PROCESS	ADH1A, APOA1, BAAT, C3, CYP2C9, CYP3A4, DCN, HMGCS2, SLCO1B1, TTR, UGT1A10, UGT2B7	418	12	0.0011	OAT1>Parent	HEK
GO_MONOCARBOXYLIC_ACID_METABOLIC_PROCESS	BAAT, C3, CYP2C9, DCN, SLCO1B1, UGT1A10, UGT2B7	143	7	0.0013	OAT1>Parent	HEK
GO_CELLULAR_LIPID_METABOLIC_PROCESS	APOA1, BAAT, C3, CYP2C9, CYP3A4, FABP1, HMGCS2, TTR	202	8	0.0017	OAT1>Parent	HEK
GO_ION_TRANSPORT	ALB, APOA1, FABP1, HPN, SLC22A6, SLC2A2, SLCO1B1, SLCO2B1	209	8	0.002	OAT1>Parent	HEK
GO_ALCOHOL_METABOLIC_PROCESS	ADH1A, APOA1, CYP3A4, HMGCS2, TTR	83	5	0.0034	OAT1>Parent	HEK
GO_SMALL_MOLECULE_BIOSYNTHETIC_PROCESS	APOA1, BAAT, CYP3A4, DCN, HMGCS2	119	5	0.016	OAT1>Parent	HEK
GO_REGULATION_OF_RESPONSE_TO_WOUNDING	APOA1, C3, CFH, FGG, SAA1	120	5	0.016	OAT1>Parent	HEK
GO_REGULATION_OF_RESPONSE_TO_EXTERNAL_STIMULUS	APOA1, C3, CFH, DCN, FABP1, FGG, SAA1	242	7	0.019	OAT1>Parent	HEK
GO_ORGANIC_ACID_METABOLIC_PROCESS	BAAT, C3, CYP2C9, DCN, SLCO1B1, UGT1A10, UGT2B7	249	7	0.021	OAT1>Parent	HEK
GO_RESPONSE_TO_INORGANIC_SUBSTANCE	ALB, C3, FABP1, FGG, HMGCS2, HP	191	6	0.022	OAT1>Parent	HEK
GO_NEGATIVE_REGULATION_OF_CATALYTIC_ACTIVITY	APOA1, C3, DCN, FABP1, HP, UGT1A10	224	6	0.044	OAT1>Parent	HEK
GO_REGULATION_OF_BODY_FLUID_LEVELS	COL1A1, COL1A2, COL3A1, MYL9, SERPINE1	145	5	5.60E-05	OAT1<Parent	HEK
GO_REGULATION_OF_IMMUNE_SYSTEM_PROCESS	COL1A1, COL1A2, COL3A1, HLA-DMB, SERPINE1	397	5	0.0034	OAT1<Parent	HEK
GO_CYTOKINE_MEDIATED_SIGNALING_PATHWAY	CD74, CXCL1, CXCL2, CXCL8, CXCR4, EREG, F3, FAS, HLA-A, HLA-DQB1, HLA-DRA, HLA-DRB5, IFI6, IL18R1, IL1A, IL1B, ISG15, KRT18, OAS1, PPBP, PSMB3, PSMD12, PSMD3, SAMHD1, STAT5B	149	25	0.007	OAT1>Parent	TERT
GO_IMMUNE_SYSTEM_PROCESS	ANLN, ANXA2, C1S, C3, CALR, CAV1, CD74, CDK6, CFH, CLTC, CTSG, CTSS, CXCL1, CXCL2, CXCL8, CXCR4, F2, FAS, FCER1G, FGB, GCNT3, HCLS1, HLA-A, HLA-DQB1, HLA-DRA, HLA-DRB5, HP, HSP90AA1, IFI6, IL18R1, IL1A, IL1B, INHBA, ISG15, JMJD6, KIF23, LCN2, LTF, MALT1, MFAP5, MMP1, NCF2, NUP85, OAS1, PGM3, PPBP, PROCR, PSMB3, PSMD12, PSMD3, SAA1, SAMHD1, SELL, SLC7A5, SLC7A7, STAT5B, TIPARP, TNFAIP3, TOP2A	512	59	0.007	OAT1>Parent	TERT
GO_REGULATION_OF_NEUTROPHIL_CHEMOTAXIS	CD74, CXCL1, CXCL2, CXCL8, IL1B, RAC2	13	6	0.011	OAT1>Parent	TERT
GO_SISTER_CHROMATID_SEGREGATION	AURKB, CDCA8, CEP55, CHMP6, KIF23, KNSTRN, NCAPH, NUF2, NUP85, RAD51C, SKA1, SMC4, SPAG5, TOP2A, ZWINT	72	15	0.011	OAT1>Parent	TERT
GO_CELLULAR_RESPONSE_TO_CYTOKINE_STIMULUS	CD74, CXCL1, CXCL2, CXCL8, CXCR4, EREG, F3, FAS, FASN, FGB, HCLS1, HLA-A, HLA-DQB1, HLA-DRA, HLA-DRB5, IFI6, IL18R1, IL1A, IL1B, ISG15, KRT18, OAS1, PPBP, PSMB3, PSMD12, PSMD3, SAMHD1, STAT5B, TUBA1B	196	29	0.011	OAT1>Parent	TERT
GO_CELL_MOTILITY	ANLN, APOA1, BAMBI, CAV1, CD74, CDH2, CDK5R1, CXCL1, CXCL2, CXCL8, CXCR4, DEPDC1B, F2, FCER1G, HSP90AA1, IL1B, MMP1, NET1, NRCAM, NUP85, PAX6, PPBP, PROCR, SAA1, SELL, SLC7A5, SLC7A7, SNAI2, STAT5B	202	29	0.011	OAT1>Parent	TERT
GO_DEFENSE_RESPONSE	C1S, C3, CD74, CFH, CTSG, CXCL1, CXCL2, CXCL8, CXCR4, F2, F3, FABP1, FAS, FCER1G, FGB, HIST1H3D, HIST1H3H, HLA-A, HLA-DQB1, HLA-DRA, HLA-DRB5, HP, IFI6, IGFBP4, IL1A, IL1B, INHBA, ISG15, LCN2, LTF, MALT1, NCF2, OAS1, ORM1, PPBP, SAA1, SAMHD1, STAT5B, TNFAIP3	309	39	0.011	OAT1>Parent	TERT
GO_ACUTE_PHASE_RESPONSE	F2, HP, IL1A, IL1B, ORM1, SAA1, STAT5B	19	7	0.012	OAT1>Parent	TERT
GO_ACUTE_INFLAMMATORY_RESPONSE	F2, F3, HP, IL1A, IL1B, ORM1, SAA1, STAT5B	25	8	0.012	OAT1>Parent	TERT
GO_NUCLEAR_CHROMOSOME_SEGREGATION	AURKB, CDCA8, CEP55, CHMP6, KIF23, KNSTRN, NCAPH, NUF2, NUP85, RAD51C, SKA1, SMC4, SPAG5, TOP2A, ZWINT	75	15	0.012	OAT1>Parent	TERT
GO_POSITIVE_REGULATION_OF_NEUTROPHIL_MIGRATION	CD74, CXCL1, CXCL2, CXCL8, IL1B, RAC2	15	6	0.015	OAT1>Parent	TERT
GO_REGULATION_OF_NEUTROPHIL_MIGRATION	CD74, CXCL1, CXCL2, CXCL8, IL1B, RAC2	15	6	0.015	OAT1>Parent	TERT
GO_REGULATION_OF_GRANULOCYTE_CHEMOTAXIS	CD74, CXCL1, CXCL2, CXCL8, IL1B, RAC2	16	6	0.015	OAT1>Parent	TERT
GO_PROTEIN_ACTIVATION_CASCADE	C1S, C3, CFH, F2, F3, FGB, FGG	21	7	0.015	OAT1>Parent	TERT
GO_POSITIVE_REGULATION_OF_LEUKOCYTE_CHEMOTAXIS	CALR, CD74, CXCL1, CXCL2, CXCL8, IL1B, PPBP, RAC2	28	8	0.015	OAT1>Parent	TERT
GO_ANTIGEN_PROCESSING_AND_PRESENTATION_OF_PEPTIDE_ANTIGEN	CALR, CD74, CLTC, CTSS, FCER1G, HLA-A, HLA-DQB1, HLA-DRA, HLA-DRB5, KIF23, NCF2, PSMB3, PSMD12, PSMD3	73	14	0.015	OAT1>Parent	TERT
GO_LEUKOCYTE_MIGRATION	CAV1, CD74, CXCL8, CXCR4, F2, FCER1G, IL1B, MMP1, NUP85, PPBP, PROCR, SAA1, SELL, SLC7A5, SLC7A7, STAT5B	90	16	0.015	OAT1>Parent	TERT
GO_CELL_CYCLE_PROCESS	ANLN, AURKB, BCAT1, BRIP1, CALR, CDC6, CDCA8, CDK6, CEP55, CHMP6, CLTC, CSNK1A1, CXCL8, E2F7, EREG, GADD45A, HMGA2, HSP90AA1, INHBA, KIF13A, KIF23, KNSTRN, MCM10, MCM7, NCAPH, NUF2, NUP85, PAX6, PSMB3, PSMD12, PSMD3, RAD51C, SKA1, SMC4, SPAG5, TOP2A, TUBG1, ZWINT	315	38	0.015	OAT1>Parent	TERT
GO_REGULATION_OF_RESPONSE_TO_EXTERNAL_STIMULUS	ANXA2, APOA1, C3, CALR, CASK, CAV1, CD74, CDK5R1, CFH, CXCL1, CXCL2, CXCL8, CXCR4, F2, F3, FABP1, FCER1G, FGB, FGG, HIST1H3D, HIST1H3H, HLA-A, IL1B, LTF, NMT1, PPBP, RAC2, SAA1, SNAI2, STAT5B, TNFAIP3	242	31	0.015	OAT1>Parent	TERT
GO_PROTEIN_COMPLEX_BIOGENESIS	ANLN, ANXA2, AREG, AURKB, BID, CALR, CAV1, CD74, CDA, CDH2, CHMP6, COL16A1, CSNK1A1, FAS, FGB, FGG, GPS1, HCLS1, HIST1H1E, HIST1H3D, HIST1H3H, HLA-DRA, HLA-DRB5, HSP90AA1, KIF13A, KIF23, MALT1, OAS1, SAMHD1, SLC22A6, SLC7A7, TK1, TNFAIP3, TUBG1	274	34	0.015	OAT1>Parent	TERT
GO_B_CELL_MEDIATED_IMMUNITY	C1S, C3, CD74, FAS, FCER1G, GCNT3, HLA-DQB1, HLA-DRB5	29	8	0.017	OAT1>Parent	TERT
GO_CELL_DIVISION	AATF, ANLN, AURKB, CDC6, CDCA8, CDK6, CEP55, CHMP6, CSNK1A1, HMGA2, KIF13A, KIF23, KNSTRN, NCAPH, NUF2, SKA1, SMC4, SPAG5, TOP2A, TUBA1B, ZWINT	141	21	0.017	OAT1>Parent	TERT
GO_POSITIVE_REGULATION_OF_SUBSTRATE_ADHESION_DEPENDENT_CELL_SPREADING	APOA1, CALR, FGB, FGG, NET1	12	5	0.02	OAT1>Parent	TERT
GO_EXTRACELLULAR_MATRIX_DISASSEMBLY	CTSG, CTSS, FBN1, HPN, HSPG2, LAMA3, LAMC2, MMP1	31	8	0.02	OAT1>Parent	TERT
GO_REGULATION_OF_LEUKOCYTE_CHEMOTAXIS	CALR, CD74, CXCL1, CXCL2, CXCL8, IL1B, PPBP, RAC2	31	8	0.02	OAT1>Parent	TERT
GO_CHROMOSOME_SEGREGATION	AURKB, CDCA8, CEP55, CHMP6, KIF23, KNSTRN, NCAPH, NUF2, NUP85, RAD51C, SKA1, SMC4, SPAG5, TOP2A, ZWINT	87	15	0.02	OAT1>Parent	TERT
GO_ANTIGEN_PROCESSING_AND_PRESENTATION	CALR, CD74, CLTC, CTSS, FCER1G, HLA-A, HLA-DQB1, HLA-DRA, HLA-DRB5, KIF23, NCF2, PSMB3, PSMD12, PSMD3	79	14	0.02	OAT1>Parent	TERT
GO_ORGANELLE_FISSION	ACOX1, ANLN, AURKB, CDC6, CDCA8, CEP55, CHMP6, CLTC, CSNK1A1, EREG, HMGA2, KIF23, KNSTRN, NCAPH, NUF2, RAD51C, SKA1, SMC4, SPAG5, TOP2A, ZWINT	143	21	0.02	OAT1>Parent	TERT
GO_POSITIVE_REGULATION_OF_CELL_ADHESION	APOA1, CALR, CAV1, CD74, CDK6, COL16A1, FGB, FGG, HLA-A, HLA-DQB1, HLA-DRA, HLA-DRB5, IL1B, MALT1, MYB, NET1, SAA1, STAT5B	116	18	0.02	OAT1>Parent	TERT
GO_MITOTIC_CELL_CYCLE	ANLN, AURKB, BCAT1, CDC6, CDCA8, CDK6, CEP55, CHMP6, CLTC, CSNK1A1, E2F7, GADD45A, HMGA2, HSP90AA1, INHBA, KIF23, KNSTRN, MCM10, MCM7, NCAPH, NUF2, NUP85, PAX6, PSMB3, PSMD12, PSMD3, SKA1, SMC4, SPAG5, TOP2A, TUBG1, ZWINT	260	32	0.02	OAT1>Parent	TERT
GO_POSITIVE_REGULATION_OF_RESPONSE_TO_STIMULUS	ALB, APOA1, BAMBI, BID, C1S, C3, CALR, CANT1, CAV1, CD74, CDH2, CFH, CTSG, CTSS, CXCL1, CXCL2, CXCL8, CXCR4, DEPDC1B, EREG, F2, F3, FAS, FCER1G, FGB, FGG, GADD45A, GATA6, HCLS1, HLA-A, HLA-DQB1, HLA-DRA, HLA-DRB5, HMGA2, HSP90AA1, IGFBP4, IL18R1, IL1A, IL1B, INHBA, LTF, MALT1, MARCKS, MYB, NMT1, PPBP, PSMB3, PSMD12, PSMD3, RAC2, S100A4, SAA1, STAT5B, TNFAIP3	519	54	0.02	OAT1>Parent	TERT
GO_REGULATION_OF_CHEMOTAXIS	CALR, CD74, CXCL1, CXCL2, CXCL8, CXCR4, F3, IL1B, PPBP, RAC2	47	10	0.023	OAT1>Parent	TERT
GO_RESPONSE_TO_CYTOKINE	CD74, CXCL1, CXCL2, CXCL8, CXCR4, EREG, F3, FAS, FASN, FGB, HCLS1, HLA-A, HLA-DQB1, HLA-DRA, HLA-DRB5, IFI6, IL18R1, IL1A, IL1B, ISG15, KRT18, OAS1, PPBP, PSMB3, PSMD12, PSMD3, SAMHD1, STAT5B, TUBA1B	233	29	0.023	OAT1>Parent	TERT
GO_REGULATION_OF_EXTRINSIC_APOPTOTIC_SIGNALING_PATHWAY	ACSL5, BID, CAV1, FAS, FGB, FGG, IFI6, IL1A, IL1B, INHBA, SNAI2, TNFAIP3	64	12	0.024	OAT1>Parent	TERT
GO_ANTIGEN_PROCESSING_AND_PRESENTATION_OF_PEPTIDE_OR_POLYSACCHARIDE_ANTIGEN_VIA_MHC_CLASS_II	CD74, CLTC, CTSS, FCER1G, HLA-DQB1, HLA-DRA, HLA-DRB5, KIF23	33	8	0.025	OAT1>Parent	TERT
GO_POSITIVE_REGULATION_OF_CHEMOTAXIS	CALR, CD74, CXCL1, CXCL2, CXCL8, F3, IL1B, PPBP, RAC2	40	9	0.025	OAT1>Parent	TERT
GO_MITOTIC_SISTER_CHROMATID_SEGREGATION	AURKB, CDCA8, CEP55, CHMP6, KIF23, KNSTRN, NCAPH, SMC4, SPAG5, ZWINT	49	10	0.025	OAT1>Parent	TERT
GO_INFLAMMATORY_RESPONSE	C3, CXCL1, CXCL2, CXCL8, CXCR4, F2, F3, FAS, FCER1G, HLA-DRB5, HP, IGFBP4, IL1A, IL1B, ORM1, PPBP, SAA1, STAT5B, TNFAIP3	132	19	0.025	OAT1>Parent	TERT
GO_POSITIVE_REGULATION_OF_IMMUNE_SYSTEM_PROCESS	C1S, C3, CALR, CAV1, CD74, CFH, CTSG, CTSS, CXCL1, CXCL2, CXCL8, EREG, FCER1G, HCLS1, HLA-A, HLA-DQB1, HLA-DRA, HLA-DRB5, HSP90AA1, IL1B, INHBA, ISG15, LTF, MALT1, MYB, PPBP, PSMB3, PSMD12, PSMD3, RAC2, STAT5B, TNFAIP3	271	32	0.025	OAT1>Parent	TERT
GO_CELL_CYCLE	ANLN, AURKB, BCAT1, BRIP1, CALR, CDC6, CDCA8, CDK6, CEP55, CHMP6, CLTC, CSNK1A1, CXCL8, E2F7, EREG, GADD45A, GPS1, HMGA2, HSP90AA1, INHBA, KIF13A, KIF23, KNSTRN, KRT18, MCM10, MCM7, NCAPH, NUF2, NUP85, PAX6, PSMB3, PSMD12, PSMD3, RAD51C, SKA1, SMC4, SPAG5, TOP2A, TUBG1, ZWINT	361	40	0.025	OAT1>Parent	TERT
GO_MACROMOLECULAR_COMPLEX_ASSEMBLY	ANLN, ANXA2, APOA1, AREG, AURKB, BID, CALR, CAV1, CD74, CDA, CDH2, CHMP6, COL16A1, CSNK1A1, FAS, FGB, FGG, GPS1, HCLS1, HIST1H1E, HIST1H3D, HIST1H3H, HLA-DRA, HLA-DRB5, HMGA2, HSP90AA1, KIF13A, KIF23, MALT1, OAS1, RAD51C, SAMHD1, SLC22A6, SLC7A7, TK1, TNFAIP3, TUBG1	328	37	0.025	OAT1>Parent	TERT
GO_MOVEMENT_OF_CELL_OR_SUBCELLULAR_COMPONENT	ANLN, APOA1, BAMBI, CAV1, CD74, CDH2, CDK5R1, CXCL1, CXCL2, CXCL8, CXCR4, DEPDC1B, EPHB2, F2, FCER1G, HSP90AA1, IL1B, KIF13A, KIF23, MMP1, NET1, NRCAM, NUP85, PAX6, PPBP, PROCR, SAA1, SELL, SLC7A5, SLC7A7, SNAI2, STAT5B	272	32	0.025	OAT1>Parent	TERT
GO_PROTEIN_COMPLEX_SUBUNIT_ORGANIZATION	ANLN, ANXA2, AREG, AURKB, BID, CALR, CAV1, CD74, CDA, CDH2, CHMP6, COL16A1, CSNK1A1, FAS, FGB, FGG, GPS1, HCLS1, HIST1H1E, HIST1H3D, HIST1H3H, HLA-DRA, HLA-DRB5, HSP90AA1, KIF13A, KIF23, KNSTRN, MALT1, MARCKS, MRPL12, OAS1, RAC2, SAMHD1, SLC22A6, SLC7A7, SMC4, SPAG5, TK1, TNFAIP3, TUBG1	362	40	0.025	OAT1>Parent	TERT
GO_REGULATION_OF_INTERLEUKIN_2_PRODUCTION	IL1A, IL1B, MALT1, STAT5B, TNFAIP3	14	5	0.027	OAT1>Parent	TERT
GO_REGULATION_OF_SUBSTRATE_ADHESION_DEPENDENT_CELL_SPREADING	APOA1, CALR, FGB, FGG, NET1	14	5	0.027	OAT1>Parent	TERT
GO_POSITIVE_REGULATION_OF_CELL_SUBSTRATE_ADHESION	APOA1, CALR, CDK6, COL16A1, FGB, FGG, NET1	27	7	0.027	OAT1>Parent	TERT
GO_RESPONSE_TO_ESTROGEN	ABCC2, APOA1, AREG, BID, C3, CALR, CAV1, F3, FAS, GATA6, GJB2, HSP90AA1, IL1B, KRT19, STAT5B	95	15	0.027	OAT1>Parent	TERT
GO_REGULATION_OF_CELL_PROLIFERATION	ANXA2, AREG, BAMBI, BID, BRIP1, CALR, CASK, CAV1, CD74, CDC6, CDH2, CDK6, CXCL1, CXCL2, CXCL8, E2F7, EREG, F2, F3, FABP1, FAS, GATA6, HCLS1, HIST1H2AC, HLA-A, HLA-DRB5, HMGA2, HPN, IL1A, IL1B, INHBA, LTF, NME2, PAX6, PPBP, RAC2, SHCBP1, SNAI2, STAT5B, SUZ12, TNFAIP3, TPD52L2	391	42	0.027	OAT1>Parent	TERT
GO_POSITIVE_REGULATION_OF_LEUKOCYTE_MIGRATION	CALR, CD74, CXCL1, CXCL2, CXCL8, IL1B, PPBP, RAC2	35	8	0.03	OAT1>Parent	TERT
GO_REGULATION_OF_EXTRINSIC_APOPTOTIC_SIGNALING_PATHWAY_IN_ABSENCE_OF_LIGAND	FAS, IFI6, IL1A, IL1B, INHBA, SNAI2	21	6	0.031	OAT1>Parent	TERT
GO_EXTRACELLULAR_STRUCTURE_ORGANIZATION	ANXA2, COL16A1, CTSG, CTSS, ERO1A, FBN1, FGB, FGG, HPN, HSPG2, LAMA3, LAMC2, MFAP5, MMP1, TTR	98	15	0.033	OAT1>Parent	TERT
GO_REGULATION_OF_HORMONE_LEVELS	ABCC2, CTSG, CYP1A1, CYP3A4, FGB, FGG, HLA-DRB5, HPN, IL1B, INHBA, MARCKS, SLC18A2, SLC2A2, SLCO1B1, STAT5B, TIPARP, TTR, UGT1A8	127	18	0.033	OAT1>Parent	TERT
GO_REGULATION_OF_CELL_ADHESION	APOA1, CALR, CASK, CAV1, CD74, CDK6, COL16A1, CXCL8, FGB, FGG, HLA-A, HLA-DQB1, HLA-DRA, HLA-DRB5, IL1B, LAMA3, MALT1, MYB, NET1, RAC2, SAA1, SNAI2, STAT5B	180	23	0.033	OAT1>Parent	TERT
GO_LOCOMOTION	ANLN, APOA1, BAMBI, CAV1, CD74, CDH2, CDK5R1, CXCL1, CXCL2, CXCL8, CXCR4, DEPDC1B, EPHB2, F2, FCER1G, HSP90AA1, IL1B, MMP1, NET1, NRCAM, NUP85, PAX6, PPBP, PROCR, RAC2, SAA1, SELL, SLC7A5, SLC7A7, SNAI2, STAT5B	268	31	0.033	OAT1>Parent	TERT
GO_PROTEIN_OLIGOMERIZATION	ANXA2, BID, CAV1, CDA, CDH2, FAS, HIST1H3D, HIST1H3H, HLA-DRB5, MALT1, OAS1, SAMHD1, SLC22A6, TK1, TNFAIP3	100	15	0.04	OAT1>Parent	TERT
GO_REGULATION_OF_CELL_SUBSTRATE_ADHESION	APOA1, CALR, CASK, CDK6, COL16A1, FGB, FGG, NET1, RAC2	46	9	0.042	OAT1>Parent	TERT
GO_REGULATION_OF_WOUND_HEALING	ANXA2, CASK, CAV1, F2, F3, FCER1G, FGB, FGG, TNFAIP3	46	9	0.042	OAT1>Parent	TERT
GO_NEGATIVE_REGULATION_OF_CELL_DIFFERENTIATION	AREG, CALR, CAV1, CD74, CDK5R1, CDK6, EPHB2, EREG, F2, HPN, IL1B, INHBA, LTF, PAX6, SNAI2, STAT5B, SUZ12, TRIB3	131	18	0.042	OAT1>Parent	TERT
GO_REGULATION_OF_VIRAL_GENOME_REPLICATION	CXCL8, HMGA2, ISG15, LTF, OAS1, TOP2A	23	6	0.043	OAT1>Parent	TERT
GO_REGULATION_OF_COAGULATION	ANXA2, CAV1, F2, F3, FCER1G, FGB, FGG, PROCR	38	8	0.043	OAT1>Parent	TERT
GO_MITOTIC_NUCLEAR_DIVISION	ANLN, AURKB, CDC6, CDCA8, CEP55, CHMP6, CLTC, CSNK1A1, HMGA2, KIF23, KNSTRN, NCAPH, NUF2, SKA1, SMC4, SPAG5, ZWINT	122	17	0.043	OAT1>Parent	TERT
GO_POSITIVE_REGULATION_OF_DEVELOPMENTAL_PROCESS	AMIGO2, APOA1, BAMBI, C3, CALR, CD74, CDH2, CXCL8, CXCR4, EPHB2, F3, FGB, FGG, GATA6, HCLS1, HMGA2, HPN, IL1A, IL1B, INHBA, ISG15, LTF, MARCKS, MYB, NET1, NME2, NRCAM, PAX6, SNAI2, STAT5B, TNFAIP3	276	31	0.044	OAT1>Parent	TERT
GO_TERPENOID_METABOLIC_PROCESS	APOA1, CYP1A1, CYP3A4, HSPG2, IL1B, TTR, UGT1A8	31	7	0.046	OAT1>Parent	TERT
GO_RECEPTOR_MEDIATED_ENDOCYTOSIS	ALB, APOA1, CALR, CAV1, CLTC, CXCL8, FCER1G, HP, HSP90AA1, SAA1	56	10	0.046	OAT1>Parent	TERT
GO_REGULATION_OF_CELLULAR_KETONE_METABOLIC_PROCESS	APOA1, CAV1, FABP1, HPN, PSMB3, PSMD12, PSMD3, SLC7A7, TRIB3, UGT1A10, UGT1A6, UGT1A8	74	12	0.046	OAT1>Parent	TERT
GO_REGULATION_OF_IMMUNE_SYSTEM_PROCESS	APOA1, C1S, C3, CALR, CAV1, CD74, CDK6, CFH, CTSG, CTSS, CXCL1, CXCL2, CXCL8, EREG, FABP1, FAS, FCER1G, HCLS1, HIST1H3D, HIST1H3H, HLA-A, HLA-DQB1, HLA-DRA, HLA-DRB5, HSP90AA1, IL1B, INHBA, ISG15, LTF, MALT1, MYB, ORM1, PPBP, PSMB3, PSMD12, PSMD3, RAC2, SAMHD1, SELL, STAT5B, TNFAIP3	397	41	0.046	OAT1>Parent	TERT
GO_PROTEIN_POLYMERIZATION	CAV1, FGB, FGG, HCLS1, TUBG1	17	5	0.047	OAT1>Parent	TERT
GO_ADAPTIVE_IMMUNE_RESPONSE_BASED_ON_SOMATIC_RECOMBINATION_OF_IMMUNE_RECEPTORS_BUILT_FROM_IMMUNOGLOBULIN_SUPERFAMILY_DOMAINS	C1S, C3, CD74, FAS, FCER1G, GCNT3, HLA-DQB1, HLA-DRB5, IL18R1	48	9	0.048	OAT1>Parent	TERT
GO_IMMUNE_RESPONSE	C1S, C3, CD74, CFH, CTSG, CTSS, CXCL1, CXCL2, CXCL8, FAS, FCER1G, FGB, GCNT3, HLA-A, HLA-DQB1, HLA-DRA, HLA-DRB5, IFI6, IL18R1, IL1A, IL1B, ISG15, LCN2, LTF, MALT1, NCF2, OAS1, PPBP, PROCR, SAA1, SAMHD1	280	31	0.049	OAT1>Parent	TERT
GO_RESPONSE_TO_ACID_CHEMICAL	AARS, ACSL1, AIFM1, AKR1C2, CAT, CEBPB, CLK2, COL1A1, COL1A2, COL3A1, CTGF, DUSP1, EEF2, EGR1, FN1, MMP2, NAIP, NR1H4, PPARGC1A, PTGS1, TIMP3	100	21	0.019	OAT1<Parent	TERT
GO_RESPONSE_TO_AMINO_ACID	AARS, AIFM1, CEBPB, COL1A1, COL1A2, COL3A1, CTGF, EEF2, MMP2, NAIP, PPARGC1A, TIMP3	45	12	0.049	OAT1<Parent	TERT
GO_ISOPRENOID_METABOLIC_PROCESS	AKR1B10, APOE, CYP2C9, CYP3A4, HMGCS2, TTR	38	6	0.011	OAT1>Parent	ciPTEC
GO_ORGANIC_HYDROXY_COMPOUND_METABOLIC_PROCESS	ADH1A, ADH1B, AKR1B10, APOE, BAAT, CYP3A4, HMGCS2, SLCO1B1, SNCA, SULT2A1, TTR	119	11	0.011	OAT1>Parent	ciPTEC
GO_STEROID_METABOLIC_PROCESS	AKR1B10, APOE, BAAT, CYP2C9, CYP3A4, CYP3A5, HMGCS2, SLCO1B1, SULT2A1	90	9	0.011	OAT1>Parent	ciPTEC
GO_TERPENOID_METABOLIC_PROCESS	AKR1B10, APOE, CYP2C9, CYP3A4, TTR	31	5	0.021	OAT1>Parent	ciPTEC
GO_DETOXIFICATION	ALB, APOE, FABP1, HP, NQO1	32	5	0.021	OAT1>Parent	ciPTEC
GO_MONOCARBOXYLIC_ACID_TRANSPORT	ABCC2, ALB, APOE, FABP1, SLCO1B1	33	5	0.021	OAT1>Parent	ciPTEC
GO_LIPID_METABOLIC_PROCESS	AKR1B10, ALG8, APOE, BAAT, CYP2C9, CYP3A4, CYP3A5, FABP1, GLB1, HMGCS2, NR2F2, SLCO1B1, SNCA, SULT2A1, TTR	262	15	0.021	OAT1>Parent	ciPTEC
GO_ORGANIC_ACID_TRANSPORT	ABCC2, ALB, APOE, FABP1, SLC22A6, SLCO1B1	53	6	0.025	OAT1>Parent	ciPTEC
GO_RESPONSE_TO_XENOBIOTIC_STIMULUS	CES1, CYP2C9, CYP3A4, CYP3A5, EPHX1, NQO1	58	6	0.032	OAT1>Parent	ciPTEC
GO_EXTRACELLULAR_STRUCTURE_ORGANIZATION	COL5A1, COL6A3, FGG, HPN, MMP1, MMP2, SNCA, TTR	98	8	0.032	OAT1>Parent	ciPTEC
GO_LIPID_LOCALIZATION	ABCA6, ABCC2, ALB, APOE, FABP1, SLCO1B1	61	6	0.035	OAT1>Parent	ciPTEC
GO_ORGANIC_ANION_TRANSPORT	ABCC2, ALB, APOE, FABP1, SLC22A6, SLC2A2, SLCO1B1	82	7	0.035	OAT1>Parent	ciPTEC
GO_ALCOHOL_METABOLIC_PROCESS	ADH1A, ADH1B, AKR1B10, APOE, CYP3A4, HMGCS2, TTR	83	7	0.035	OAT1>Parent	ciPTEC
GO_POSITIVE_REGULATION_OF_LEUKOCYTE_CHEMOTAXIS	CCL2, CXCL1, CXCL2, CXCL8, IL1B, PTK2B, VEGFA	28	7	2.00E-04	OAT1<Parent	ciPTEC
GO_REGULATION_OF_CHEMOTAXIS	CCL2, CXCL1, CXCL2, CXCL8, IL1B, PTK2B, SEMA4B, SMAD3, VEGFA	47	9	2.00E-04	OAT1<Parent	ciPTEC
GO_POSITIVE_REGULATION_OF_CHEMOTAXIS	CCL2, CXCL1, CXCL2, CXCL8, IL1B, PTK2B, SMAD3, VEGFA	40	8	2.00E-04	OAT1<Parent	ciPTEC
GO_REGULATION_OF_LEUKOCYTE_CHEMOTAXIS	CCL2, CXCL1, CXCL2, CXCL8, IL1B, PTK2B, VEGFA	31	7	0.00029	OAT1<Parent	ciPTEC
GO_POSITIVE_REGULATION_OF_LEUKOCYTE_MIGRATION	CCL2, CXCL1, CXCL2, CXCL8, IL1B, PTK2B, VEGFA	35	7	0.00048	OAT1<Parent	ciPTEC
GO_CELLULAR_RESPONSE_TO_NITROGEN_COMPOUND	APP, CCL2, CEBPB, COL3A1, GABRB3, GNAS, IL1B, MMP3, NAMPT, PLAU, SLC18A2, SMAD3, SOCS2, TRIB3	161	14	0.00048	OAT1<Parent	ciPTEC
GO_REGULATION_OF_GRANULOCYTE_CHEMOTAXIS	CCL2, CXCL1, CXCL2, CXCL8, IL1B	16	5	0.00079	OAT1<Parent	ciPTEC
GO_REGULATION_OF_LEUKOCYTE_MIGRATION	CCL2, CXCL1, CXCL2, CXCL8, IL1B, PTK2B, VEGFA	41	7	0.00083	OAT1<Parent	ciPTEC
GO_POSITIVE_REGULATION_OF_LOCOMOTION	CCL2, CLDN7, CXCL1, CXCL2, CXCL8, IL1B, PLAU, PTK2B, SEMA4B, SMAD3, VEGFA	108	11	0.00083	OAT1<Parent	ciPTEC
GO_NEGATIVE_REGULATION_OF_DEVELOPMENTAL_PROCESS	APP, CCL2, COL3A1, GNAS, IL1B, INSIG1, LGMN, MYC, PTK2B, SEMA4B, SMAD3, SPP1, THY1, TRIB3	175	14	0.00083	OAT1<Parent	ciPTEC
GO_REGULATION_OF_CELLULAR_COMPONENT_MOVEMENT	CCL2, CLDN7, COL3A1, CXCL1, CXCL2, CXCL8, IL1B, LAMA3, PLAU, PTK2B, SEMA4B, SMAD3, THY1, VEGFA	183	14	0.001	OAT1<Parent	ciPTEC
GO_RESPONSE_TO_OXYGEN_CONTAINING_COMPOUND	APP, CCL2, CEBPB, COL3A1, CXCL1, CXCL2, CXCL8, CYP24A1, GLUL, GNAS, IL1B, MAOB, MMP3, NAMPT, PLAU, PTK2B, SLC18A2, SOCS2, SOD3, SPP1, TIMP3, TNFAIP3, TRIB3	433	23	0.001	OAT1<Parent	ciPTEC
GO_CHEMOKINE_MEDIATED_SIGNALING_PATHWAY	CCL2, CXCL1, CXCL2, CXCL8, PTK2B	21	5	0.0016	OAT1<Parent	ciPTEC
GO_BIOLOGICAL_ADHESION	APP, CCL2, CEBPB, CLDN7, COL3A1, GNAS, IL18R1, IL1B, LAMA3, LCP1, PTK2B, SMAD3, SPP1, SRPX, THY1	219	15	0.0016	OAT1<Parent	ciPTEC
GO_CELLULAR_RESPONSE_TO_OXYGEN_CONTAINING_COMPOUND	APP, CCL2, CEBPB, COL3A1, CXCL8, CYP24A1, GNAS, IL1B, MMP3, NAMPT, PLAU, PTK2B, SOCS2, SOD3, TNFAIP3, TRIB3	249	16	0.0016	OAT1<Parent	ciPTEC
GO_RESPONSE_TO_NITROGEN_COMPOUND	APP, CCL2, CEBPB, COL3A1, GABRB3, GNAS, IL1B, MMP3, NAMPT, PLAU, PTK2B, SLC18A2, SMAD3, SOCS2, TIMP3, TNFAIP3, TRIB3	276	17	0.0016	OAT1<Parent	ciPTEC
GO_RESPONSE_TO_EXTERNAL_STIMULUS	APP, CCL2, CEBPB, CLDN7, COL3A1, CXCL1, CXCL2, CXCL8, CYP24A1, GLUL, HIST1H3H, IL1B, MAOB, PLAU, PTK2B, SEMA4B, SLC18A2, SMAD3, SPP1, STRBP, TIMP3, TNFAIP3, VEGFA	454	23	0.0016	OAT1<Parent	ciPTEC
GO_CELL_MOTILITY	CCL2, CXCL1, CXCL2, CXCL8, EMX2, IL1B, JAK1, LCP1, PLAU, PTK2B, S100A2, SEMA4B, TUBB2B, VEGFA	202	14	0.0021	OAT1<Parent	ciPTEC
GO_NEGATIVE_REGULATION_OF_CELL_DIFFERENTIATION	APP, COL3A1, IL1B, INSIG1, MYC, PTK2B, SEMA4B, SMAD3, SPP1, THY1, TRIB3	131	11	0.0022	OAT1<Parent	ciPTEC
GO_LOCOMOTION	APP, CCL2, CXCL1, CXCL2, CXCL8, EMX2, HAVCR1, IL1B, JAK1, LCP1, PLAU, PTK2B, S100A2, SEMA4B, TUBB2B, VEGFA	268	16	0.0034	OAT1<Parent	ciPTEC
GO_NEGATIVE_REGULATION_OF_MULTICELLULAR_ORGANISMAL_PROCESS	APP, CCL2, COL3A1, GNAS, IL1B, LGMN, MYC, PLAU, PTK2B, SEMA4B, SMAD3, SPP1, THY1, TNFAIP3	220	14	0.0045	OAT1<Parent	ciPTEC
GO_RESPONSE_TO_VITAMIN	CCL2, CYP24A1, IL1B, SPP1, TIMP3	30	5	0.0061	OAT1<Parent	ciPTEC
GO_REGULATION_OF_MULTICELLULAR_ORGANISMAL_DEVELOPMENT	APP, CCL2, CEBPB, COL3A1, CXCL8, GNAS, IL1B, JAK1, LAMA3, MYC, PLAU, PTK2B, SEMA4B, SMAD3, SPP1, THY1, TNFAIP3, VEGFA, WASF3	375	19	0.0061	OAT1<Parent	ciPTEC
GO_NEUROGENESIS	APP, CCL2, CEBPB, COL3A1, EMX2, GABRB3, IL1B, NDRG1, PTK2B, SEMA4B, SPP1, THY1, TUBB2B, VEGFA, WASF3	260	15	0.0067	OAT1<Parent	ciPTEC
GO_REGULATION_OF_ANATOMICAL_STRUCTURE_MORPHOGENESIS	CCL2, CXCL8, IL1B, JAK1, MYC, PLAU, PTK2B, SEMA4B, SMAD3, SPP1, THY1, TNFAIP3, VEGFA, WASF3	237	14	0.0078	OAT1<Parent	ciPTEC
GO_RESPONSE_TO_LIPID	CCL2, CEBPB, CXCL1, CXCL2, CXCL8, CYP24A1, GNAS, IL1B, MAOB, PLAU, PTK2B, SLC18A2, SOCS2, SPP1, TIMP3, TNFAIP3	294	16	0.0078	OAT1<Parent	ciPTEC
GO_REGULATION_OF_VASCULATURE_DEVELOPMENT	CCL2, CXCL8, IL1B, JAK1, PTK2B, TNFAIP3, VEGFA	69	7	0.0086	OAT1<Parent	ciPTEC
GO_REGULATION_OF_RESPONSE_TO_EXTERNAL_STIMULUS	CCL2, CLDN7, CXCL1, CXCL2, CXCL8, HIST1H3H, IL1B, PLAU, PTK2B, SEMA4B, SMAD3, SPP1, TNFAIP3, VEGFA	242	14	0.0086	OAT1<Parent	ciPTEC
GO_RESPONSE_TO_ORGANIC_CYCLIC_COMPOUND	APP, CCL2, CEBPB, CYP24A1, GABRB3, GNAS, IL1B, MAOB, NAMPT, PLAU, PTK2B, SLC18A2, SMAD3, SOCS2, SPP1, TIMP3	299	16	0.0086	OAT1<Parent	ciPTEC
GO_MOVEMENT_OF_CELL_OR_SUBCELLULAR_COMPONENT	APP, CCL2, CXCL1, CXCL2, CXCL8, EMX2, IL1B, JAK1, LCP1, PLAU, PTK2B, S100A2, SEMA4B, TUBB2B, VEGFA	272	15	0.0087	OAT1<Parent	ciPTEC
GO_CELL_CHEMOTAXIS	CCL2, CXCL1, CXCL2, CXCL8, IL1B, VEGFA	52	6	0.0091	OAT1<Parent	ciPTEC
GO_POSITIVE_REGULATION_OF_RESPONSE_TO_EXTERNAL_STIMULUS	CCL2, CXCL1, CXCL2, CXCL8, IL1B, PTK2B, SMAD3, VEGFA	92	8	0.0091	OAT1<Parent	ciPTEC
GO_NEGATIVE_REGULATION_OF_NERVOUS_SYSTEM_DEVELOPMENT	APP, COL3A1, IL1B, SEMA4B, SPP1, THY1	54	6	0.01	OAT1<Parent	ciPTEC
GO_TAXIS	APP, CCL2, CXCL1, CXCL2, CXCL8, IL1B, PLAU, SEMA4B, VEGFA	118	9	0.01	OAT1<Parent	ciPTEC
GO_NEGATIVE_REGULATION_OF_PHOSPHORUS_METABOLIC_PROCESS	DUSP4, GPR87, IL1B, MYC, SMAD3, SOCS2, THY1, TIMP3, TNFAIP3, TRIB3	142	10	0.01	OAT1<Parent	ciPTEC
GO_NEGATIVE_REGULATION_OF_PHOSPHORYLATION	DUSP4, IL1B, MYC, SMAD3, SOCS2, THY1, TIMP3, TNFAIP3, TRIB3	121	9	0.012	OAT1<Parent	ciPTEC
GO_NEGATIVE_REGULATION_OF_NEURON_DIFFERENTIATION	APP, IL1B, SEMA4B, SPP1, THY1	39	5	0.013	OAT1<Parent	ciPTEC
GO_CELLULAR_RESPONSE_TO_ACID_CHEMICAL	CCL2, CEBPB, COL3A1, GNAS, IL1B, PTK2B	58	6	0.013	OAT1<Parent	ciPTEC
GO_RESPONSE_TO_MOLECULE_OF_BACTERIAL_ORIGIN	CCL2, CEBPB, CXCL1, CXCL2, CXCL8, IL1B, MAOB, PLAU, TNFAIP3	123	9	0.013	OAT1<Parent	ciPTEC
GO_NEGATIVE_REGULATION_OF_CELL_DEVELOPMENT	APP, COL3A1, IL1B, SEMA4B, SPP1, THY1	60	6	0.015	OAT1<Parent	ciPTEC
GO_NEGATIVE_REGULATION_OF_GROWTH	GNAS, LGMN, MT1M, SEMA4B, SMAD3, SPP1	60	6	0.015	OAT1<Parent	ciPTEC
GO_MULTI_MULTICELLULAR_ORGANISM_PROCESS	CCL2, GNAS, IL1B, NAMPT, PLAU, SPP1	61	6	0.015	OAT1<Parent	ciPTEC
GO_REGULATION_OF_CELL_ADHESION	CCL2, CEBPB, CLDN7, CXCL8, IL1B, LAMA3, PLAU, PTK2B, SMAD3, THY1, VEGFA	180	11	0.015	OAT1<Parent	ciPTEC
GO_TISSUE_DEVELOPMENT	CEBPB, COL3A1, DUSP4, GAA, GNAS, LAMA3, LCP1, MYC, NAMPT, PLAU, SEMA4B, SMAD3, SPP1, THY1, TIMP3, VEGFA	328	16	0.015	OAT1<Parent	ciPTEC
GO_REGULATION_OF_CELL_PROLIFERATION	CCL2, CEBPB, CLDN7, CXCL1, CXCL2, CXCL8, GLUL, IL1B, JAK1, MYC, NAMPT, NDRG1, PLAU, PTK2B, SMAD3, SRPX, TNFAIP3, VEGFA	391	18	0.015	OAT1<Parent	ciPTEC
GO_POSITIVE_REGULATION_OF_VASCULATURE_DEVELOPMENT	CXCL8, IL1B, JAK1, PTK2B, VEGFA	43	5	0.016	OAT1<Parent	ciPTEC
GO_REGULATION_OF_DEVELOPMENTAL_GROWTH	APP, GNAS, LGMN, SEMA4B, SPP1, VEGFA	64	6	0.016	OAT1<Parent	ciPTEC
GO_REGULATION_OF_EPITHELIAL_CELL_PROLIFERATION	CCL2, GLUL, MYC, PLAU, SMAD3, TNFAIP3, VEGFA	84	7	0.016	OAT1<Parent	ciPTEC
GO_RESPONSE_TO_BACTERIUM	APP, CCL2, CEBPB, CXCL1, CXCL2, CXCL8, IL1B, MAOB, PLAU, TNFAIP3	158	10	0.016	OAT1<Parent	ciPTEC
GO_NEGATIVE_REGULATION_OF_CELL_PROLIFERATION	CEBPB, CXCL1, CXCL8, IL1B, MYC, NDRG1, PTK2B, SMAD3, SRPX, TNFAIP3	159	10	0.016	OAT1<Parent	ciPTEC
GO_REGULATION_OF_IMMUNE_SYSTEM_PROCESS	CCL2, CEBPB, CLDN7, COL3A1, CXCL1, CXCL2, CXCL8, GNAS, HIST1H3H, IL1B, JAK1, LGMN, MYC, PTK2B, SMAD3, THY1, TNFAIP3, VEGFA	397	18	0.016	OAT1<Parent	ciPTEC
GO_RESPONSE_TO_ENDOGENOUS_STIMULUS	APP, CCL2, CEBPB, COL3A1, CXCL8, GABRB3, GNAS, IL1B, MAOB, NAMPT, PLAU, PTK2B, SLC18A2, SMAD3, SOCS2, SPP1, TIMP3, TNFAIP3, TRIB3	433	19	0.016	OAT1<Parent	ciPTEC
GO_CELLULAR_RESPONSE_TO_ORGANIC_SUBSTANCE	APP, CCL2, CEBPB, COL3A1, CXCL1, CXCL2, CXCL8, CYP24A1, GABRB3, GNAS, IL18R1, IL1B, JAK1, NAMPT, PLAU, PTK2B, SMAD3, SOCS2, TIMP3, TNFAIP3, TRIB3, VEGFA	532	22	0.016	OAT1<Parent	ciPTEC
GO_CELLULAR_RESPONSE_TO_BIOTIC_STIMULUS	CCL2, CEBPB, CXCL8, IL1B, PLAU, TNFAIP3	65	6	0.017	OAT1<Parent	ciPTEC
GO_REGULATION_OF_NERVOUS_SYSTEM_DEVELOPMENT	APP, COL3A1, IL1B, PTK2B, SEMA4B, SPP1, THY1, VEGFA, WASF3	136	9	0.017	OAT1<Parent	ciPTEC
GO_REGULATION_OF_GROWTH	APP, GNAS, LGMN, MT1M, PTK2B, SEMA4B, SMAD3, SOCS2, SPP1, VEGFA	162	10	0.017	OAT1<Parent	ciPTEC
GO_RESPONSE_TO_BIOTIC_STIMULUS	APP, CCL2, CEBPB, CLDN7, CXCL1, CXCL2, CXCL8, HIST1H3H, IL1B, MAOB, PLAU, SMAD3, TNFAIP3	252	13	0.019	OAT1<Parent	ciPTEC
GO_RESPONSE_TO_ABIOTIC_STIMULUS	APP, CCL2, COL3A1, IL1B, LGMN, MAP7, MYC, NDRG1, PLAU, PTK2B, SMAD3, SOD3, STRBP, TIMP3, VEGFA	313	15	0.019	OAT1<Parent	ciPTEC
GO_REGULATION_OF_CELL_MORPHOGENESIS	CCL2, PTK2B, SEMA4B, SMAD3, SPP1, THY1, VEGFA, WASF3	117	8	0.022	OAT1<Parent	ciPTEC
GO_ORGAN_MORPHOGENESIS	CCL2, CEBPB, COL3A1, GAA, GNAS, INSIG1, MYC, SMAD3, THY1, VEGFA	172	10	0.024	OAT1<Parent	ciPTEC
GO_POSITIVE_REGULATION_OF_EPITHELIAL_CELL_PROLIFERATION	CCL2, GLUL, MYC, TNFAIP3, VEGFA	51	5	0.026	OAT1<Parent	ciPTEC
GO_RESPONSE_TO_MECHANICAL_STIMULUS	CCL2, COL3A1, IL1B, PTK2B, STRBP, TIMP3	73	6	0.027	OAT1<Parent	ciPTEC
GO_CELLULAR_RESPONSE_TO_ORGANIC_CYCLIC_COMPOUND	APP, CCL2, CEBPB, CYP24A1, GABRB3, GNAS, IL1B, PLAU, SMAD3	149	9	0.027	OAT1<Parent	ciPTEC
GO_CYTOKINE_MEDIATED_SIGNALING_PATHWAY	CCL2, CXCL1, CXCL2, CXCL8, IL18R1, IL1B, JAK1, PTK2B, SOCS2	149	9	0.027	OAT1<Parent	ciPTEC
GO_NEGATIVE_REGULATION_OF_IMMUNE_SYSTEM_PROCESS	CCL2, CEBPB, COL3A1, MYC, PTK2B, THY1, TNFAIP3	98	7	0.028	OAT1<Parent	ciPTEC
GO_CELLULAR_RESPONSE_TO_LIPID	CCL2, CEBPB, CXCL8, CYP24A1, GNAS, IL1B, PLAU, PTK2B, TNFAIP3	150	9	0.028	OAT1<Parent	ciPTEC
GO_REGULATION_OF_NEURON_DIFFERENTIATION	APP, IL1B, PTK2B, SEMA4B, SPP1, THY1, VEGFA	100	7	0.03	OAT1<Parent	ciPTEC
GO_RESPONSE_TO_ACID_CHEMICAL	CCL2, CEBPB, COL3A1, GNAS, IL1B, PTK2B, TIMP3	100	7	0.03	OAT1<Parent	ciPTEC
GO_RESPONSE_TO_OXYGEN_LEVELS	CCL2, IL1B, NDRG1, PLAU, PTK2B, SMAD3, SOD3, VEGFA	126	8	0.03	OAT1<Parent	ciPTEC
GO_NEGATIVE_REGULATION_OF_RESPONSE_TO_EXTERNAL_STIMULUS	CCL2, PLAU, SEMA4B, SMAD3, SPP1, TNFAIP3	77	6	0.031	OAT1<Parent	ciPTEC
GO_MULTICELLULAR_ORGANISM_REPRODUCTION	APP, CCL2, CEBPB, IL1B, PLAU, PTK2B, SPP1, STRBP, VEGFA	154	9	0.031	OAT1<Parent	ciPTEC
GO_EMBRYONIC_ORGAN_DEVELOPMENT	CEBPB, CXCL8, GNAS, INSIG1, SMAD3, VEGFA	78	6	0.032	OAT1<Parent	ciPTEC
GO_NEGATIVE_REGULATION_OF_KINASE_ACTIVITY	DUSP4, IL1B, SOCS2, THY1, TNFAIP3, TRIB3	79	6	0.033	OAT1<Parent	ciPTEC
GO_POSITIVE_REGULATION_OF_MULTICELLULAR_ORGANISMAL_PROCESS	CCL2, CEBPB, CXCL8, GNAS, IL18R1, IL1B, JAK1, MYC, PLAU, PTK2B, SMAD3, SPP1, TNFAIP3, VEGFA, WASF3	340	15	0.033	OAT1<Parent	ciPTEC
GO_NEGATIVE_REGULATION_OF_NEURON_APOPTOTIC_PROCESS	CCL2, CEBPB, GABRB3, LGMN, PTK2B	57	5	0.034	OAT1<Parent	ciPTEC
GO_POSITIVE_REGULATION_OF_ERK1_AND_ERK2_CASCADE	ARHGAP8, CCL2, IL1B, PTK2B, VEGFA	57	5	0.034	OAT1<Parent	ciPTEC
GO_BLOOD_VESSEL_MORPHOGENESIS	CCL2, COL3A1, CXCL8, PLAU, PTK2B, THY1, VEGFA	105	7	0.034	OAT1<Parent	ciPTEC
GO_INFLAMMATORY_RESPONSE	CCL2, CEBPB, CXCL1, CXCL2, CXCL8, IL1B, SPP1, TNFAIP3	132	8	0.035	OAT1<Parent	ciPTEC
GO_POSITIVE_REGULATION_OF_RESPONSE_TO_STIMULUS	ARHGAP8, CCL2, COL3A1, CXCL1, CXCL2, CXCL8, GNAS, IL18R1, IL1B, LGMN, MMP3, MYC, PTK2B, SMAD3, SOCS2, SRPX, THY1, TIMP3, TNFAIP3, VEGFA	519	20	0.035	OAT1<Parent	ciPTEC
GO_REGULATION_OF_ERK1_AND_ERK2_CASCADE	ARHGAP8, CCL2, IL1B, PTK2B, TIMP3, VEGFA	82	6	0.036	OAT1<Parent	ciPTEC
GO_ANATOMICAL_STRUCTURE_FORMATION_INVOLVED_IN_MORPHOGENESIS	CCL2, CXCL8, DUSP4, GNAS, LAMA3, PLAU, PTK2B, SMAD3, THY1, VEGFA	191	10	0.036	OAT1<Parent	ciPTEC
GO_RESPONSE_TO_INORGANIC_SUBSTANCE	APP, IL1B, MAOB, MMP3, MT1M, NDRG1, PTK2B, SLC18A2, SOD3, TNFAIP3	191	10	0.036	OAT1<Parent	ciPTEC
GO_NEGATIVE_REGULATION_OF_RESPONSE_TO_STIMULUS	CCL2, COL3A1, CXCL8, DUSP4, IL1B, LGMN, MYC, PLAU, SEMA4B, SMAD3, SOCS2, SPP1, THY1, TIMP3, TNFAIP3	348	15	0.036	OAT1<Parent	ciPTEC
GO_CELL_CELL_ADHESION	CEBPB, CLDN7, GNAS, IL18R1, IL1B, LCP1, SMAD3, THY1	136	8	0.039	OAT1<Parent	ciPTEC
GO_ANGIOGENESIS	CCL2, CXCL8, PLAU, PTK2B, THY1, VEGFA	86	6	0.041	OAT1<Parent	ciPTEC
GO_RESPONSE_TO_DRUG	CCL2, EMX2, GAD1, GNAS, IL1B, MAOB, MYC, PTK2B, SLC18A2	166	9	0.041	OAT1<Parent	ciPTEC
GO_CELLULAR_RESPONSE_TO_CYTOKINE_STIMULUS	CCL2, CEBPB, CXCL1, CXCL2, CXCL8, IL18R1, IL1B, JAK1, PTK2B, SOCS2	196	10	0.041	OAT1<Parent	ciPTEC
GO_REGULATION_OF_CELL_DIFFERENTIATION	APP, CEBPB, COL3A1, GNAS, IL1B, INSIG1, MYC, PTK2B, SEMA4B, SMAD3, SPP1, THY1, TRIB3, VEGFA	323	14	0.041	OAT1<Parent	ciPTEC
GO_REGENERATION	CCL2, CEBPB, LCP1, PLAU, TIMP3	63	5	0.043	OAT1<Parent	ciPTEC
GO_RESPONSE_TO_NUTRIENT	CCL2, CYP24A1, IL1B, SPP1, TIMP3	64	5	0.045	OAT1<Parent	ciPTEC
GO_MULTI_ORGANISM_REPRODUCTIVE_PROCESS	APP, CCL2, GNAS, IL1B, NAMPT, PLAU, PTK2B, SPP1, STRBP	172	9	0.045	OAT1<Parent	ciPTEC
GO_NEGATIVE_REGULATION_OF_PROTEIN_MODIFICATION_PROCESS	DUSP4, IL1B, MYC, SMAD3, SOCS2, THY1, TIMP3, TNFAIP3, TRIB3	172	9	0.045	OAT1<Parent	ciPTEC
GO_REGULATION_OF_CELL_DEVELOPMENT	APP, COL3A1, IL1B, PTK2B, SEMA4B, SMAD3, SPP1, THY1, VEGFA	172	9	0.045	OAT1<Parent	ciPTEC
GO_POSITIVE_REGULATION_OF_HYDROLASE_ACTIVITY	APP, ARHGAP8, CCL2, GNAS, JAK1, MYC, PTK2B, SMAD3, THY1, VEGFA	200	10	0.045	OAT1<Parent	ciPTEC
GO_RESPONSE_TO_CYTOKINE	CCL2, CEBPB, COL3A1, CXCL1, CXCL2, CXCL8, IL18R1, IL1B, JAK1, PTK2B, SOCS2	233	11	0.045	OAT1<Parent	ciPTEC
GO_CELLULAR_RESPONSE_TO_ENDOGENOUS_STIMULUS	APP, CCL2, CEBPB, COL3A1, CXCL8, GABRB3, GNAS, IL1B, NAMPT, PLAU, SMAD3, SOCS2, TRIB3	296	13	0.045	OAT1<Parent	ciPTEC
GO_NEUROLOGICAL_SYSTEM_PROCESS	APP, CEBPB, GAA, GABRB3, GNAS, IL1B, TIMP3	116	7	0.046	OAT1<Parent	ciPTEC
GO_RESPONSE_TO_KETONE	CCL2, GNAS, IL1B, MAOB, SLC18A2	67	5	0.049	OAT1<Parent	ciPTEC
GO_BEHAVIOR	APP, CEBPB, GAA, IL1B, SLC18A2, STRBP	92	6	0.049	OAT1<Parent	ciPTEC
GO_ORGANIC_HYDROXY_COMPOUND_METABOLIC_PROCESS	ALDH2, APP, CYP24A1, INSIG1, LGMN, MAOB, PSAT1	119	7	0.049	OAT1<Parent	ciPTEC
