# Supplementary material for: Comparative Analysis of Proximal Tubule Cell Sources for In Vitro Studies of Renal Proximal Tubule Toxicity
Source: Biomedicines. 2025 Feb 24;13(3):563. doi: 10.3390/biomedicines13030563 (PMC11940618; doi:10.3390/biomedicines13030563)
Supplement: Supplementary file 1 [file biomedicines-13-00563-s001.zip › Sakolish et al Supplemental File S3.csv]

	E12-Lonza-405-R3_S93	D12-Lonza-405-R2_S92	C12-Lonza-405-R1_S91	G12-Lonza-340-R2_S95	H12-Lonza-340-R3_S96	F12-Lonza-340-R1_S94	F9-OAT-Tert-R1_S70	G9-OAT-Tert-R2_S71	D9-Par-TERT-R2_S68	E9-Par-TERT-R3_S69	C9-Par-TERT-R1_S67	H10-OAT-HEK-R3_S80	F10-OAT-HEK-R1_S78	G10-OAT-HEK-R2_S79	E10-Par-HEK-R3_S77	D10-Par-HEK-R2_S76	C10-Par-HEK-R1_S75	C11-Par-ciPTEC-R1_S83	D11-Par-ciPTEC-R2_S84	E11-Par-ciPTEC-R3_S85	G11-OAT-ciPTEC-R2_S87	F11-OAT-ciPTEC-R1_S86	H11-OAT-ciPTEC-R3_S89
FGG	0.29617613363404	0.411403604313816	-0.320538609942694	-0.373979435127009	1.18706983827043	0.579572364833073	0.623429551851854	-0.023500490886109	-1.14287660448466	-1.05866913145503	-1.14287660448466	2.64688538431109	0.0552324507193025	0.94130539276214	-0.766464633199003	-0.796340165580252	-0.960145735798705	-0.925319391520626	-0.821911218794255	-0.885350504592522	1.68716997182306	0.14944586767607	0.640281965670645
CES1	-0.894677216947472	-0.783725170032007	-0.894677216947472	0.422625251291825	1.54076463767886	0.744746080270997	1.01915069025924	0.447751762202427	-0.661973748949758	-0.864621531218067	-0.782165129933003	2.42815607764378	0.419901766668131	0.426115966617523	-0.894677216947472	-0.848294500277094	-0.894677216947472	-0.894677216947472	-0.894677216947472	-0.894677216947472	0.636273990040784	0.965742861821507	1.15229151454716
HP	-0.579240126930092	-0.634478380460994	-0.55213944685738	1.3302439032767	1.77129909252843	0.239320613304531	0.24939838741268	0.885560935906466	-0.985575252488338	-0.985575252488338	-0.974786359581175	1.77494223934904	0.083624755315563	0.791921974503541	-0.904596371464045	-0.871418040388558	-0.882382411108607	-0.862715074950423	-0.910051317634231	-0.860919560751646	1.46166911017868	0.133463496802099	1.28243308652609
AQP9	-0.837897710805154	0.328778391221674	-0.220633152851066	-0.260746983846399	2.90976193398512	2.03522936697962	-0.364387949595107	0.674512237118182	-0.430079524902214	-0.837897710805154	-0.837897710805154	1.32653023731891	0.16135382870755	0.439189443302774	-0.837897710805154	-0.837897710805154	-0.837897710805154	-0.633768815841523	-0.837897710805154	-0.837897710805154	0.157864976938055	-0.029526877880243	0.609104575785902
CYP2C9	-0.692677171991464	1.44370284923491	0.0371443158185407	0.583921261511566	1.05778635799171	1.90093051648153	0.482273300646948	0.00154097830303597	-0.907024404530509	-0.866493803895034	-0.474631612654322	1.74078524595901	0.567648245158059	0.583902872518861	-0.808784609667137	-1.11483476294233	-1.07453890459197	-1.32123911806117	-1.2830043779234	-1.23943221968891	0.518912386894214	0.348229072929847	0.515883582498017
ADH1A	-1.1486408302638	-1.1486408302638	-0.786316782276	1.22280443574558	0.317901832827662	1.17026627725425	0.241071013973683	1.12007797149679	1.60425797404345	0.335439569835559	-0.706719120678126	1.02933049445091	-0.415460749517095	0.819135184146645	-1.08940940280919	-0.862356891620686	-1.09832104959419	-0.96891042152389	-1.1486408302638	-1.06759325650396	1.38417589136153	0.274859945958042	0.921689574220429
HMGCS2	-1.07177634751378	-1.07177634751378	-1.07177634751378	0.865952493816572	2.14372891857391	0.375161413294566	1.4718462539041	0.696040917780229	-0.0676883611074323	0.272249814157967	-0.301433677988151	0.866053414756135	0.232903990057269	1.25072729304414	-1.07177634751378	-1.03538799378904	-1.07177634751378	-1.02608678686767	-1.07177634751378	-1.07177634751378	0.30264160672263	0.665201843347787	0.790523292893473
CTSG	-0.847772313935532	-0.847772313935532	-0.847772313935532	0.869393430457817	-0.0218307097007741	2.95145506429455	0.795837383740293	0.485499559229259	-0.645545701353381	-0.847772313935532	-0.847772313935532	1.09436151826878	0.308402035785371	0.893733581842369	-0.847772313935532	-0.847772313935532	-0.50769737646275	-0.847772313935532	-0.847772313935532	-0.619546552847091	1.07245703181938	0.00737527043902789	0.946056289906931
ALB	-0.846832446267524	-0.930077344698896	-0.853965673715777	0.920224195328489	0.225183532364964	1.37267963385181	0.99666122583383	1.59786265507398	-0.930077344698896	-0.930077344698896	-0.890292043651695	1.01436551147187	0.055622591248803	1.01862568055413	-0.905192422247168	-0.809800763187034	-0.803232131585234	-0.779056932869823	-0.762975353217732	-0.827925699470028	2.05762528598104	0.624868073066545	0.38578711553325
FABP1	-0.911790589440281	-0.83017148307421	-0.777887540687126	1.2280614640389	1.10789190740983	1.52544246667237	1.22931787756937	1.42852065227181	-0.448524442528056	-0.743861970735729	-0.836126832046641	0.706342147810168	0.27458561541681	0.759857007812435	-0.960837445729271	-1.01319961317024	-1.03868659348149	-1.03117118530424	-1.09522607634676	-1.03945816279943	1.22665114444928	0.553671369660551	0.686600282231933
SULT2A1	-0.993293740500383	-0.993293740500383	-0.698538563676104	2.03830719341889	-0.695031008299383	0.378677270856571	0.476418776389593	0.451113380843198	-0.506442033444659	-0.766921596982328	-0.736501685403341	0.77851336559627	2.18777949004687	1.44603665732295	-0.415067592832873	-0.760398150419252	-0.42019288495515	-0.895818439586662	-0.993293740500383	-0.927360518382134	1.14643373118721	0.164742071185217	0.73413175863627
ADH1B	-0.961897148382676	-0.961897148382676	-0.961897148382676	1.50366194938102	-0.0337919343251583	-0.294839786017686	0.3133526753322	1.84720711568396	0.0606861392053121	-0.639045768210373	-0.642272844661756	1.277896629383	-0.0029744403385766	1.20257371138165	-0.961897148382676	-0.961897148382676	-0.324997152425531	-0.923982867929225	-0.822058396507694	-0.961897148382676	2.08977677532091	0.509517396131374	0.650673688892647
ORM1	-0.354368686666379	-0.870897935738072	-0.870897935738072	2.22014112780156	0.0848780049800177	0.228214308642125	0.397087272025666	1.57195781754149	-0.870897935738072	-0.870897935738072	-0.870897935738072	1.2582449567177	0.275890465080916	1.44970777662357	-0.716488589947407	-0.870897935738072	-0.870897935738072	-0.870897935738072	-0.870897935738072	-0.870897935738072	1.41467092278803	0.3660682776083	0.512975704185133
CYP3A4	-0.916654445086216	-1.05168127734298	-0.557855564331047	1.71872112710184	0.322499736024255	1.10322541361404	0.5582977711001	1.09936303230188	-0.970115316752168	-0.862052063051883	-1.03017011661115	1.05096576626319	0.413929395264597	1.40678152374331	-0.567308207579595	-0.661493623751019	-0.914515656094394	-0.888373509542628	-1.05168127734298	-1.05168127734298	1.60376153038552	0.597442197183577	0.648594841846738
TTR	-0.844349485283256	-0.851792706840931	-0.812343433857776	1.80783734419294	0.618540263195608	0.731937677631701	0.766646781326964	1.26808593039259	-0.949113323812212	-0.965761674197927	-0.972162290084957	1.27231324304922	0.166076319511303	1.01648838096069	-0.854207960308894	-0.854795914088431	-0.833312574806728	-0.849269972904009	-0.889891582021432	-0.887233235836917	1.65182527039356	0.434861844513249	0.829621098875651
APOA1	-0.182287019868359	-0.195845022322687	-0.133581080757096	0.587215615676174	0.166479922274681	-0.277746637948002	0.688858138020914	0.969530368635928	-0.93897385365733	-1.19391982556183	-1.11838129287036	1.00345648712944	-0.464096638117466	1.26047285613665	-1.12752715888436	-1.04264818680183	-1.18775688737578	1.30915598425211	-0.713725247498459	-1.20307094051648	1.93167332077995	1.55236168109957	0.310355418174626
SERPINA3	-0.212340851598406	-0.685262617085571	-0.876574664020346	1.58410234486526	2.40098711621603	-0.641006359586999	-0.177757662857954	0.942133297186549	-0.140958455156093	-0.4101557536084	-0.594389954236615	2.06422271848572	-0.658097736739741	1.16524399681869	-0.744198929103186	-0.556668084005053	-0.820345072456698	-0.876574664020346	-0.777807812676486	-0.786008451109703	0.647424195140106	-0.452392278631802	0.606425678181043
A2M	0.0418456459446246	-0.909425202374249	-0.909425202374249	0.717043528207052	1.73089514220552	0.102669890970688	-0.242226163839384	1.45842100526448	-0.909425202374249	-0.909425202374249	-0.909425202374249	0.397626669414576	-0.440093331429907	2.0147297160987	-0.909425202374249	0.00687203532381092	-0.426255840016673	-0.909425202374249	-0.697254371772264	-0.714870973336128	0.493654443066154	-0.226004136930306	2.14892315744881
OLFML2B	-0.0370985343928962	0.336739798118054	-0.0559489841941818	2.37224840701762	2.93015605106419	1.76161164445725	-0.639572870396259	-0.697468904529247	-0.410751331027014	-0.513918598390905	-0.565964179346867	0.153174405173871	-0.178210379345495	-0.092389845662903	0.178532109462696	-0.130949682773699	-0.48783438559696	-0.672510066426011	-0.669852296273489	-0.663704112811791	-0.656884939649191	-0.628281258532525	-0.631122045944246
IFI27	0.059572422896894	0.257677790267617	0.129686451640412	1.79762406179352	3.02727419229725	2.35658070678369	0.201950631207595	-0.359692689116118	-0.399001172151986	-0.498577640798891	-0.600625233600483	-0.443519455914645	-0.499472345095243	-0.510627250165913	-0.442830859674528	-0.555801060275056	-0.425428300976537	-0.491497037191832	-0.497584425903871	-0.546789275721105	-0.602654639368075	-0.36916433591694	-0.587100535015752
DCN	-0.243752772190791	-0.321126479485118	-0.294458741270543	2.47448741150969	2.65198463698147	2.43812842993432	-0.408848276483093	-0.405999337010397	-0.405547266550792	-0.408607869629898	-0.407283318216347	-0.40206563307546	-0.407293720230478	-0.406661881784812	-0.408342270612334	-0.409566163021785	-0.408786348990788	-0.371190751711845	-0.37577930631114	-0.378584638180173	-0.361759869577126	-0.378191615290659	-0.360754218801896
RGPD1	-0.442583061980479	-0.358039431659568	-0.174201187145414	2.31776452941073	3.08789961727815	2.0558439798411	-0.408269995881381	-0.393873121622278	-0.324372258185923	-0.442583061980479	-0.411407660106411	-0.352956719252476	-0.297760771359461	-0.303766147769783	-0.325585461718424	-0.419021151765053	-0.417734371694532	-0.442583061980479	-0.398936525853967	-0.362537957173329	-0.370424737648931	-0.372288379771135	-0.442583061980479
CYP1A1	-0.846272505749159	-0.846272505749159	-0.667795870034857	1.32314244504284	2.04333531458375	2.06131577022133	1.61812903043766	-0.554739120430685	-0.846272505749159	-0.709202347966574	-0.815174573854851	-0.0416398912234122	0.790968156572656	0.215345840138045	1.13774419211244	-0.235185157601639	0.492222362416999	-0.846272505749159	-0.585044051334831	-0.686580115715459	-0.606342462533856	-0.706032501869911	-0.689376995963011
CBR1	-1.36379009124781	-1.33601758926363	-1.38018689157492	1.57534245893122	2.27015116404393	1.80324336387264	0.0610198435251966	-0.20820037250738	-0.271986980873211	-0.184327376638247	0.399903710072315	0.949164665697916	0.615433564209756	0.217879311725621	0.58893493162311	0.222253150518322	0.420567583905992	-0.928140693841562	-0.868307558993885	-0.850877335783845	-0.557824370619774	-0.65058200734315	-0.523652479438613
GBP5	-0.531818122814611	-0.629222522441692	-1.24832935230621	2.73318139597163	0.740398862891217	1.80097043850127	-0.745785198597444	-1.24832935230621	-0.923710946481959	-0.745201717567398	-1.19125555457969	-0.263838609927463	-0.276183217131785	0.954187249103026	-0.498660081133199	-0.126805393094211	0.389356944076052	-0.0567788259206704	-0.449278361909817	0.290352344942387	0.160764350930592	0.810721941979034	1.05526372781716
ZNF114	-0.738902114860427	-0.66554336493109	-0.265684108726187	1.59667115551612	1.53086279607772	2.79897109020215	0.357592323436015	-0.0605938631650111	-0.784193610877174	-0.50620036535599	-0.375952805167546	-0.00616085299947959	-0.665963804894415	-0.460866499168129	-0.476243897710644	-0.330711691670823	-0.812931545375915	-0.905266936091126	-0.934376383566296	-0.843098900303192	0.102876474948162	1.14685264089193	1.29886426379135
FN1	0.545768989535627	0.214498266542845	0.220674935056908	1.95944991569407	1.42106498145418	1.98952539637927	-0.912184173568153	-0.912829751643034	-0.906990582840782	-0.906256116153398	-0.908345554985367	-0.909267607093433	-0.911294523262489	-0.91101284125112	-0.909641857741508	-0.912357494527561	-0.912570488354776	0.368286282347053	0.276476044479191	0.379022747702642	0.897234399091891	0.883067005193113	0.85768202794484
FBN1	0.209010935198603	-0.22021320845698	0.0372035034763509	2.64313813145179	1.27757899466467	2.44453991323733	-0.524330274831326	-0.107147446274552	-0.891813961113081	-0.706640393693699	-0.838155222485299	-0.819495155575813	-0.789176317200893	-0.796367171824045	-0.729098175792627	-0.887352008740644	-0.565868379565706	-0.301327140666528	-0.143808000121027	-0.227765809352997	0.515857223421677	0.814357461718618	0.606872502526173
FMO5	-0.37430868720587	2.56953232111511	0.0382654089041907	2.53302656643461	0.509756689947308	1.7764900542239	0.524661213097083	-0.500407044054671	-0.270672583080473	-0.056423777698119	-0.0790001005893519	-0.188089345857851	-0.626560361736799	0.187385651176572	-0.87221335083803	-0.392614224333316	-0.492869845357183	-0.87221335083803	-0.87221335083803	-0.566718470577696	-0.749815700693362	-0.752976880204963	-0.472020830995031
MGC70870	-0.71701332378629	-0.131395077282919	-0.0973359558694154	1.60061362410476	0.850615333573962	2.88843389149185	0.114867816601452	1.1387132830991	0.920635860975526	1.50391200829064	-0.55505359858082	-0.561807007622512	-0.71701332378629	-0.636883378281129	-0.514408085371242	-0.71701332378629	-0.71701332378629	-0.71701332378629	-0.71701332378629	-0.71701332378629	-0.71701332378629	-0.0677888010526335	-0.71701332378629
FPR1	-0.561473810712798	-0.561473810712798	-0.438121545633748	2.43726321730821	0.0626269091126049	2.88346785980245	-0.466849065407652	-0.326401842731382	1.96493757322778	0.10166845766809	0.384218684081926	-0.499683428670169	-0.428348892399909	-0.43386921141043	-0.480813078630908	-0.528985607143371	-0.527211337888546	-0.479888820169018	-0.441110263121474	-0.313141919077011	-0.296153576071013	-0.561473810712798	-0.489182680708033
MAPKAPK3	-0.291077374450689	-0.238108099762247	-0.0809908451314629	2.70966590665332	1.06958267459952	1.83590542861614	-0.341686857098075	0.12424336847005	1.56107907523948	1.09113532502422	0.290725859126905	-0.905259862526739	-0.954146336803337	-0.860543947706896	-0.891668096251559	-0.89498648983383	-1.02249340209913	-0.193588581527109	-0.384653835386207	-0.153044387657714	-0.224484284644433	-0.667032632754753	-0.578572604095441
SCARB1	-0.425623825496187	2.61237359095313	0.620627731994764	-0.0642761772704846	-0.103510048961023	-0.810858090214229	-0.531819147953099	-0.261604354517059	-0.772174115236733	-0.81371602804236	-1.09626826418206	-0.113367468752319	0.657386324757009	1.69471885649736	1.59016335139696	1.29388770097366	0.709089995056228	-0.650158447033379	-0.677443987196245	-0.575058657643914	-1.06329596672297	-0.518095344075356	-0.700977628331689
HLA-DQB1	1.14015064684903	2.23959238747005	1.152833601987	-0.313497443469901	-0.319507142545109	-0.598837933199784	-0.190918127242915	0.928938087478767	-0.802011858888346	-0.862073646283238	-0.916396326188762	0.48245041550818	0.765743928608639	0.863781667326431	1.26439103778542	0.810687705310657	0.595431535166458	-1.02436793909958	-1.06889669237332	-1.06889669237332	-1.05079535536858	-0.998361366388413	-1.02944049006936
LOC100510495	0.556519983565897	3.32315141190913	1.58355583130296	-0.703610170649793	-0.774740460749523	-0.774740460749523	0.392403063695221	0.385052252343553	-0.498304453933021	-0.677365573965791	-0.615677867883894	0.0255169797701507	0.169422024061283	0.89756192025187	0.419145778915497	0.44746741625551	0.493085090357605	-0.774740460749523	-0.774740460749523	-0.774740460749523	-0.774740460749523	-0.774740460749523	-0.774740460749523
NEFH	1.80559161899901	2.31116064732513	2.03607608006299	-0.523412836774754	-0.0275790279090734	0.100628734502695	-0.646808341703014	-0.798839625663505	-0.831733495755711	-0.567887338269534	-0.775417629482254	1.4259120599265	0.298689499871393	0.190121053196896	0.523755350408583	-0.073338966224553	0.290847924542293	-0.653885591329701	-0.73259059566677	-0.830936419859937	-0.820527258633096	-0.862360317077592	-0.837465524485997
TBX2	1.98292104451133	2.02624455823442	1.86972471892881	-0.437027905492403	-0.131433478563886	-0.120179486225823	-0.819355275523458	-0.821767154793825	-0.795017322888524	-0.818840671091658	-0.815614289155932	1.56777814403462	0.719773717064958	0.200944928695072	0.372880530242912	0.237619840038571	0.395058618441021	-0.810775647159416	-0.812286321414029	-0.796343134503464	-0.788631419474628	-0.693666942469944	-0.712007051434733
CYP4F2	1.43810414136171	1.53039112824756	3.42745614794112	-0.526162028443111	-0.647983471248116	-0.716729387714995	-0.482209615231782	-0.62425211051779	-0.582073341866979	-0.699337383073224	-0.704891901322519	0.81469521919489	0.0347990979012504	-0.189633268905582	0.305038435934005	0.285289600859374	0.434364548039501	-0.514527591993683	-0.600719433554879	-0.488777352942576	-0.442739918123259	-0.592169936808917	-0.457931577732001
HLA-DRB5	2.4146911636494	2.26060988900218	2.14815887394429	-0.695745668224741	-0.695745668224741	-0.613012715216075	-0.450317089630952	-0.327985830635091	-0.625285848181414	-0.659343663115072	-0.695745668224741	0.586382010879501	0.282566451783131	0.1132885827021	0.280567954006403	0.446510278183423	0.252165928161975	-0.695745668224741	-0.678401923083176	-0.600323532531238	-0.676630052979868	-0.695745668224741	-0.674912135815818
APOC1	1.70725014388886	2.16541022208785	2.80960231133519	-0.0783927172503956	-0.500232807317148	-0.335260711005167	-0.602896012412041	-0.664378783587246	-0.734300104966075	-0.647691447342105	-0.749894093429881	-0.069271334836734	0.418035768490808	0.796303759361975	0.187333553868905	0.206085248747785	0.18715968133117	-0.814928841339897	-0.782087762140769	-0.536115681525013	-0.50009634517588	-0.732820388864975	-0.72881365791921
SLC18A2	1.73761516080904	0.387896622430661	1.62599596144353	-0.164035377971678	-0.944151034670575	-0.900757231044206	0.301981636408301	0.362373885206831	-0.997349774815822	-0.90408916888803	-1.2335037835743	1.48805309263077	0.540972227005508	0.800173155940295	1.24403790600985	1.02587936832803	0.116734939736797	0.184947629788779	-0.25692798499295	-0.753776759268973	-1.19506290336326	-1.2335037835743	-1.2335037835743
AR	1.49743257447759	0.402784030244291	1.79034963579403	-0.0715748352728581	-0.174736456292581	-0.648884163802857	-0.840199572618013	-0.840199572618013	-0.840199572618013	-0.503489024475569	-0.840199572618013	-0.181344056403735	1.11158265190082	0.52041661659209	1.14870161347471	1.84450625944868	1.580126574991	-0.840199572618013	-0.840199572618013	-0.840199572618013	-0.840199572618013	-0.754075267113493	-0.840199572618013
CA2	1.47969971280012	1.41721254543164	1.93907762824104	1.46124450686058	0.0681867215915079	0.50288672578652	-0.873504425044172	-0.296116666009849	-1.0758743881459	-0.554890293721984	-1.01020838927792	0.547664219551	0.652713928338106	1.06836024595473	0.205596639893211	0.274045186950902	0.305896136390269	-1.05094833271542	-0.983939939202719	-0.974713060066424	-0.994813069986393	-1.0758743881459	-1.03170124547295
MAP1LC3A	1.52032302901958	1.06379190175237	1.70441674060003	0.128065535235636	0.475315534449777	0.457717803271867	-0.976525378804546	-0.982656360970595	-0.983426398087711	-0.968338325496304	-0.984930945000285	0.97861324078577	1.03500070274077	0.826027172594285	0.852613454959775	0.713223311976854	0.931754429904078	-0.969355072050007	-0.978513622590459	-0.989091517136307	-0.951465261057313	-0.937904182072467	-0.964655794024797
NFATC4	1.55898462962002	1.31368362626216	1.72147275411618	0.130932317973477	0.0815922376024541	1.19956870015771	-0.963300911585301	-0.94455965326965	-0.883707637844563	-0.954489340205357	-0.951306106103718	1.05400931448196	0.624739029448422	0.808134658874765	0.91607900994901	0.215213771995242	0.757605121257017	-0.92915273846687	-0.938111258237903	-0.955601528384139	-0.963300911585301	-0.945270220959473	-0.953214865096129
EPHX2	-0.515059425835095	2.51174557236719	1.18884333777968	0.435335751044147	1.21479675792504	0.530605994838907	-0.992135755212651	-0.992135755212651	-0.559852907087814	-0.210472269157017	1.81998107334319	-0.00887713270614071	-0.344849445245572	-0.0332659743889516	-0.421674012387508	0.099263548609986	1.30987142765415	-0.992135755212651	-0.992135755212651	-0.894563946281033	-0.874858240217137	-0.478017172848605	-0.800409916556818
DDC	-0.383863324422364	2.15855283444306	2.07794461686743	0.801730454571142	0.403974355537104	0.00393733165096001	-1.09371849730819	-0.925970859410797	1.67445347213361	-0.226071694807352	0.264013741444871	0.38695260955211	-0.0152355447694661	0.588260641092555	0.351385922601667	0.325734981544606	-0.447615837247528	-0.750068335535418	-1.17255893484575	-1.31031584634015	-0.93073979515353	-0.718679537939332	-1.06210275365923
ZEB2	1.40609054267362	0.948697017898223	0.894017555120075	1.70686236786959	1.19899952333606	1.49362413955094	-1.41457074658049	-1.42865335748146	-1.42124980517532	-1.42713993470906	-1.42915055530106	0.00345935734825481	-0.220166071167938	-0.435835132447602	-0.284231367238938	-0.462353141371013	-0.39760993428508	0.55729421891196	0.122455476398602	0.0577088681792826	-0.363724357985682	0.601502965359774	0.293972371097264
RNASE4	1.50692405292913	0.941111445391713	1.54485235155863	0.455515241486128	1.7347629678953	1.34559380219628	-1.37803443786447	-1.47997206336771	-1.40422340940843	-1.43196387481966	-1.52484305400673	-0.151641085851243	0.00766852472226625	-0.115456579412531	-0.268883880720681	-0.101810225920125	-0.506406005964805	-0.357071421973063	0.0239028294409427	0.0365914548500434	0.555493382437925	0.189428180462368	0.37846180593873
DNM1	1.02064254829635	1.45418995891205	1.2179811091268	2.70660413156197	0.590983616947411	1.46331923480053	-1.0719364977805	-1.25804669556852	-0.663655478029025	-0.919289657422754	-1.1688703031625	-0.674697901631615	-0.509059865399924	0.120219847427022	0.403018573716741	-0.366561580288926	-0.40537135467406	-0.674891241065944	-0.550365612968084	-0.153259047024387	-0.259676894547088	0.0439615438737116	-0.345238435099265
SLC2A3	1.38349023236652	0.63868677171005	1.3249642863699	1.703259501511	0.903009223507939	1.04336385683393	-1.45922148825326	-1.4267283029644	-1.01717735331595	-1.42078181421448	-1.45531730447717	-0.360725656173454	0.475167706094126	0.296763303273874	0.437254539154225	0.527172056856001	0.699732121599845	-0.222862780064722	0.103992132573395	0.374513187479645	-0.782109109992812	-0.937870602183946	-0.828574507690249
HMOX1	0.900947041445081	0.74513900030116	1.07078759297019	1.65751834282587	2.50297486125841	1.47929153839343	-0.570286068357042	-0.910108124218459	-0.93316554776256	-1.03670932607292	-0.933627529075681	0.153801111608765	0.235968784042336	-0.193953184431794	0.105625756960856	0.339882027663782	0.273951445203915	-0.770489339536368	-0.868542209920386	-0.785348731323549	-0.890240501272659	-0.812733002392995	-0.760683938309385
ACE2	0.585880699324821	1.38043926169748	1.09101863440124	-0.0389211357899312	3.93694689967619	0.0751408412527838	-0.467104800788161	-0.505373815570964	-0.340574676635235	-0.198866238087698	-0.27937135265307	-0.455394139827608	-0.343854982930099	-0.479570299369635	-0.342266018636913	-0.452817096346801	-0.283665876527602	-0.439383102484099	-0.505373815570964	-0.505373815570964	-0.505373815570964	-0.479240833411412	-0.44690052058039
F2	1.48887859666163	1.39405782178305	-0.0814073282847101	0.542934228724995	2.8570731540407	1.82781148769569	-0.237816861314219	-0.20687349670653	-0.779185586506372	-0.885426458005934	-0.871417155310529	-0.0396425298165356	-0.321409756866279	-0.0744837052042462	-0.753988313012006	-0.821898308417378	-0.550438483955378	-0.672715672181978	-0.806972613058281	-0.79550170683043	-0.431465050774614	-0.190482775535655	0.410370512875012
GAA	1.6402456093306	1.84492547307867	1.81756677733577	0.217663380702081	1.28416210880886	0.26257165561343	-0.541172978858408	0.607179126860967	-0.948328229901003	0.650601046574641	-0.834294618579247	-0.108010930046081	0.526352871767753	-0.206584111710237	0.157721353776047	0.0577871146013262	-0.0100098839085933	-1.17270875103687	-0.561526664408475	-0.494295910489456	-1.46334280699725	-1.40707420072915	-1.31942743178537
ST6GALNAC2	1.37886454525835	2.09351078467137	1.9051598388742	0.921264825143571	0.39283829944862	2.16882650426934	-0.791207856375314	-0.763507272975907	-0.690370895629459	-0.765159907643278	-0.746885444293093	0.049782347961816	-0.393143329271087	-0.264921095594515	-0.275563849461866	0.401329030783984	-0.508586603887577	-0.622965094608258	-0.667102334465753	-0.688786950262143	-0.75017254271226	-0.711256877468117	-0.671946121762633
C1R	2.36630342511552	1.57911148643813	2.22886883216457	0.951005828017769	0.921183298770798	1.17736846240733	-0.765250243375169	-0.63215780965261	-0.711884091425819	-0.743373509945291	-0.783771256413098	-0.2454809547976	-0.178064775662138	-0.350484543288142	-0.222720824702664	-0.232542703017465	-0.349779816946785	-0.724348581268062	-0.689906011804601	-0.647058539469672	-0.562681775383218	-0.74733101189415	-0.637004883867625
HIST1H2BH	2.54861763031553	1.46546931759289	1.75861603786724	1.57909065539266	1.02459064459323	1.16520859934526	-0.587206423173129	-0.587206423173129	-0.520237485033479	-0.53530868286845	-0.561975667214095	-0.572699213995807	-0.563765019679135	-0.579716638546168	-0.539862399960072	-0.564323582054654	-0.563073887796466	-0.539319904089465	-0.566012115444614	-0.522424627792828	-0.571633384070259	-0.579621007041928	-0.587206423173129
USH1C	2.35493865080465	1.45127724031443	1.57874736328662	1.41354398692163	1.33533442997486	1.58455289558176	-0.573125749065956	-0.585868842783388	-0.519156183977558	-0.570905435484264	-0.580914441779841	-0.575680413824819	-0.56277272654975	-0.575120414268477	-0.547976813243461	-0.570272209042122	-0.523738454330089	-0.581524990772561	-0.588691456007843	-0.589039167415643	-0.592879222753619	-0.592879222753619	-0.587848822830937
C1S	1.2206980630641	2.04090687819491	1.94879571111298	0.749489469361351	1.91054754734278	1.43023824285608	-0.430700270609537	-0.589868391698688	-0.753025661340293	-0.82728357802981	-0.815775237792083	0.173808517150039	-0.403090333521369	-0.508382242096073	-0.681516136747771	-0.683523985943572	-0.654848533216926	-0.726083197215154	-0.755147103078045	-0.777494516201557	-0.505316322134445	-0.227567043368707	-0.134861876088202
MAOB	1.25327103091986	1.99693485980087	1.63601954679252	1.09061834511456	2.09931003003655	1.61601428270736	-0.582929391173024	-0.593338140905659	-0.578327049217045	-0.587817807411033	-0.54975140134166	-0.576546148635307	-0.596951639344801	-0.599734485763647	-0.601005309106966	-0.609656312696095	-0.606035514706414	-0.4285589543981	-0.537841496618248	-0.517144264369693	-0.584366975077248	-0.562673404844737	-0.57948979976204
MAOA	1.29746924093172	1.30322133727009	1.58654379190245	1.37654473068275	2.1970636014755	1.93705533047747	-0.683558819762694	-0.683931870529367	-0.39839592608927	-0.537261097951089	-0.477923779240609	-0.506565198616501	-0.523077110188225	-0.587916226408658	-0.497372927457511	-0.560566167257796	-0.545979080939305	-0.610446236107198	-0.592990499416228	-0.585963055899523	-0.671883718533423	-0.620932549782726	-0.613133768559857
SLC7A7	2.15324641444035	2.9171437788981	0.615804129623148	0.443967984436386	1.03570178983374	0.462779229040325	-0.509784399637943	1.37750511893294	-0.586652428417255	-0.586652428417255	-0.586652428417255	-0.48626209500456	-0.586652428417255	-0.586652428417255	-0.586652428417255	-0.507477446474332	-0.586652428417255	-0.487239573235629	-0.562208218262729	-0.586652428417255	-0.586652428417255	-0.586652428417255	-0.586652428417255
CD14	2.01731964924914	3.07886788325286	1.23523588249819	1.49587185547988	0.144878448684266	0.11006690778686	-0.690072854170026	-0.3905582471512	-0.372066617551823	-0.690072854170026	-0.33064333479344	-0.00118885474134014	-0.615864196512163	-0.12102140113149	-0.420293549317612	-0.508971824614001	-0.690072854170026	-0.280766960201456	-0.690072854170026	-0.690072854170026	-0.246375489805226	-0.654053026111289	-0.690072854170026
MT2A	1.94984877526149	1.56825053525273	2.50248122050975	0.829549318612424	0.496040625644419	0.0789075373824973	-0.299618419496574	0.19140166287686	-0.670585247366658	0.294551888216182	-0.340904099718468	-1.0245839784198	-1.02818571421884	-1.00808360502756	-1.01907999287546	-1.01888129266817	-1.02360635212139	-0.593705841459033	-0.31207960391139	-0.272625912331337	0.964563431526597	-0.231420618190724	-0.0322343174775346
HLA-E	1.53997996213743	2.09339134417833	1.90525186794596	0.838532411786512	0.639623608042015	0.604936803090219	-0.666393734700565	-0.970293326240923	-0.112776619904224	-0.229505315110595	-0.213785476527749	-1.13090151591557	-1.17198932820445	-1.10947359441219	-1.22712904896855	-1.12325173978235	-1.1811939042139	-0.0432910356394754	0.405758706812339	0.332307195119517	0.383743064523086	0.0236748216645972	0.412784854320534
UGDH	1.95523652243557	2.21673184008434	2.20275209431943	-0.224025620983179	0.184060931353681	0.0227315224011796	0.0378035498378585	-0.532428987525074	-0.335309825914738	-0.519700191612268	-0.0498906689918462	-0.923136193989319	-0.964758253471971	-1.07761287879934	-1.02764268431735	-1.04504485245529	-1.03449601826373	-0.405421162456447	-0.153426253419902	-0.136815057875222	0.373369120690452	0.478255662846903	0.958767406106282
MT1E	1.74759060514551	2.27236105012076	2.7105821637647	0.244146222577128	1.19554541039006	0.331093315338868	-0.3129513281313	-0.513903959207326	-0.435656718784073	-0.386690604470063	-0.220164231449256	-0.709652160000879	-0.712003933528568	-0.712201830582326	-0.711146916925367	-0.709430243434097	-0.709811099810845	-0.556337325957257	-0.43718377898823	-0.506593285215203	-0.39675005035856	-0.358868884444181	-0.111972416049498
MT1M	2.18395486873088	2.24410734038946	2.34504285455475	0.550690476179017	0.606186345992774	0.744424212978265	-0.391826800708289	-0.364334137671939	-0.177434507645912	-0.0147505573802007	-0.0773996353027466	-0.780133397592572	-0.784692183634372	-0.784241108485312	-0.782494531100918	-0.781118030171138	-0.781394007831365	-0.44776422465778	-0.460168761748102	-0.41307344601573	-0.514953982128826	-0.567287337702416	-0.551339449047528
MT1X	2.13480145314669	2.24583402415476	2.60446797051833	0.733892000836144	0.570497076839025	0.257874087224033	-0.503238224386952	-0.396397800720463	-0.358619510628868	-0.296338681866616	-0.35513810934576	-0.639826212169773	-0.692457883765928	-0.669411803719639	-0.67698418280874	-0.717588125892599	-0.67446951474933	-0.327430658227298	-0.331326806426775	-0.398122692129943	-0.358645614913003	-0.579345684522681	-0.57202510644461
HPN	2.06453247338002	2.0993298146238	1.93081613929127	0.875651917866894	1.5213812608065	1.06758930233493	-0.550910885531551	-0.547591304802037	-0.562364130936775	-0.580997855209327	-0.581617904488114	-0.516039217084935	-0.563255697195278	-0.534778375728795	-0.569231913708752	-0.579809317624527	-0.579517470063142	-0.570391459789007	-0.580203649557276	-0.582430076850896	-0.537146814951091	-0.562832851578721	-0.560181983203193
SLC2A2	2.00666731030047	2.11649476739472	2.23839165116329	0.979432983769834	0.966446985130157	1.149518398901	-0.530802321722181	-0.531485252049596	-0.560518591435666	-0.578948071877489	-0.577732983153233	-0.551001947202649	-0.545080614502206	-0.517628942694128	-0.574387987442404	-0.578948071877489	-0.573137074444137	-0.576641903585231	-0.572143423249138	-0.574268329270996	-0.517074519599493	-0.557029695056488	-0.540122367496947
VCAM1	2.08955924386582	2.3136474493348	2.30190960655503	0.571786364116754	1.0207671519372	0.838455594032626	-0.540296586057288	-0.539610588164216	-0.537103597963229	-0.538346015690772	-0.539703353193029	-0.538881134228084	-0.540288560442341	-0.540199203488131	-0.538347753852882	-0.538242689431461	-0.538379520172031	-0.52984862580857	-0.535395317174019	-0.532396382164045	-0.533090285560079	-0.539060591714199	-0.536935204737852
SERPINE2	2.47197579381146	2.09654912543694	1.99016066555724	0.452550609142985	1.03618401457937	1.04286607435266	-0.487276237094255	-0.567431640092944	-0.206073995563551	-0.395196454095148	-0.198122919993723	-0.604240454194489	-0.618930468859624	-0.63211815871424	-0.620861622844216	-0.624894303795208	-0.619092034262221	-0.591140064435653	-0.591708934385913	-0.604526921377428	-0.608252145799629	-0.565732820783762	-0.554687106588649
SPP1	1.85747317640804	2.04111366881149	2.08889901097824	0.731424355014871	1.40368781440048	1.16525226703339	-0.393236605085185	-0.433350263382316	0.0196156495170116	-0.179959991585642	0.0276874967650899	-0.698169118663177	-0.70042582519132	-0.700635825441411	-0.699130183723937	-0.699374824913657	-0.6984570620683	-0.67968933371064	-0.681995145713536	-0.687456462435276	-0.696034879704793	-0.694859612114858	-0.692378305194571
GSTM2	2.38204324590973	2.12871261919335	2.08339628944596	-0.0297684353493525	0.724316026979809	0.647150214360716	-0.610734737695852	-0.651850295189877	0.631320311705458	-0.185110307507904	0.577089431236625	-0.610579606458907	-0.63543491545541	-0.683266660032227	-0.649478115796789	-0.623808004435725	-0.626690821012953	-0.599514147054162	-0.660238730910092	-0.62125015314916	-0.672775440826159	-0.624409571778368	-0.689118196178713
UGT2A3	1.47356718098577	2.24648858898582	2.85877265822762	0.441579665040077	1.09231251150126	-0.082672407558272	-0.516709444940422	-0.571961080459241	0.651651259537532	-0.430863250197593	-0.388364053136356	-0.546428679146819	-0.602356757329592	-0.602356757329592	-0.602356757329592	-0.572950841243894	-0.478309344414883	-0.565434411336284	-0.602356757329592	-0.602356757329592	-0.602356757329592	-0.426897339360547	-0.56964046850621
IGFBP4	2.03311132459232	2.04893710551124	2.67905240468029	0.688417216899353	0.591278517783699	0.354691190800122	-0.659434946868349	-0.669936365803176	-0.705023933399268	-0.691464219829658	-0.69724300808443	-0.71028076492792	-0.711837383610693	-0.705832894785668	-0.707805823176442	-0.709862901638924	-0.709397492884132	-0.298398749567378	-0.108639534434582	-0.240691811953744	-0.0659207109225927	-0.0912468239380038	0.0875296055579263
MT1G	2.6053565270486	1.74663330176723	2.34622830726515	0.994839429031341	0.520144760841932	0.398901597810508	-0.486018900900034	-0.316566908848321	-0.561966834593057	-0.246494573316429	-0.436315647876225	-0.771982598001898	-0.771619197391623	-0.766268634370641	-0.765770118806254	-0.767778679117877	-0.765090184709553	-0.45875706065006	-0.39250342359318	-0.328026349183226	0.0220475172250686	-0.433307449966493	-0.365684879664957
UGT1A9	2.63411517125585	1.6596526202472	2.25625938813181	1.28293586361498	0.698595467795497	0.514995981937737	-0.528909129769944	-0.540506029638443	-0.500553935266547	-0.494064571644507	-0.532603689764844	-0.532933202138894	-0.5364271907927	-0.536596328861713	-0.540506029638443	-0.53652438147139	-0.540506029638443	-0.540506029638443	-0.536818188776276	-0.540506029638443	-0.536441431915742	-0.540506029638443	-0.531646264749857
TNFSF10	2.12951041641292	1.8174612773846	3.17639380819201	0.12263377712279	-0.0938930359120786	-0.115158161711503	0.0404934307298473	0.345184409711515	-0.485992190447792	-0.130805441986578	-0.311184745380588	-0.603934936783901	-0.603934936783901	-0.603934936783901	-0.597068331260899	-0.603934936783901	-0.603934936783901	-0.478919767944646	-0.486100356533312	-0.444207751303891	-0.451475579481464	-0.499419616944988	-0.517777456726428
CYP24A1	2.60307586953998	2.07149774252085	2.71367631340718	-0.0420631472301213	-0.165396352675433	0.272269022867918	-0.342098740404644	-0.550781930285503	-0.389023237629727	-0.536853564793018	-0.550781930285503	-0.360002450965984	-0.403986646892272	-0.381932219313934	-0.337317190405557	-0.479133209514805	-0.460107947291557	-0.154945563804636	-0.497692542354822	-0.356056483631899	-0.550781930285503	-0.550781930285503	-0.550781930285503
FGB	2.50375558911367	2.56036262754982	2.51041224308804	-0.36646255663935	-0.353483415812062	-0.359755546825942	-0.395706863933118	-0.388255994769438	-0.400003258807493	-0.401741847203299	-0.399824831581736	-0.36974565327784	-0.390513410771176	-0.384427327762366	-0.391031320293638	-0.390298805771396	-0.385219696333661	-0.360312822766053	-0.367258487182889	-0.382569223872137	-0.354589024979324	-0.364090550569831	-0.369239820598786
THY1	2.64158375020723	2.69530619717658	2.19460400088586	-0.283087920164357	-0.324102346597144	-0.124896409611554	-0.430349972500005	-0.430349972500005	-0.31762236325827	-0.383310762446019	-0.380038791140227	-0.417200890174205	-0.409103091683215	-0.430349972500005	-0.421767612498797	-0.409609362914988	-0.401185558171526	-0.326181551291379	-0.385526283893895	-0.365761169424065	-0.430349972500005	-0.430349972500005	-0.430349972500005
UGT1A5	3.13843812125286	1.19453358686548	0.989705337999496	2.31915735930364	-0.538352827872533	0.172898974328559	-0.0694774013388463	-0.538352827872533	0.370257444687147	-0.538352827872533	-0.538352827872533	-0.538352827872533	-0.538352827872533	-0.380279322013637	-0.438432254671902	-0.538352827872533	-0.538352827872533	-0.538352827872533	-0.538352827872533	-0.538352827872533	-0.538352827872533	-0.298215084069872	-0.538352827872533
UGT1A7	3.51437868548993	-0.230327388970569	0.634456170829486	0.552412035566516	-0.202189824577297	1.82045793171823	-0.628024515488267	0.173943785839795	1.04018266276965	-0.304829220338545	-0.628024515488267	-0.628024515488267	-0.628024515488267	-0.410357465216542	-0.628024515488267	-0.628024515488267	-0.628024515488267	-0.488857398196269	-0.525366858524183	-0.628024515488267	-0.175443079022698	0.253760602026896	-0.628024515488267
ENOSF1	2.656996557004	1.7758074935028	0.140617570385738	0.975533423894297	0.369034836364431	0.916335437323882	-0.248086788456391	0.3040665811217	-0.111873960361702	0.0018128519698233	-0.66507223620392	-1.18525895088853	-0.264580307143732	-0.851867131926902	-0.862274032529412	-1.58899576074067	-1.44137754148105	-0.987723641856093	-0.0532801481374368	0.495190957725478	0.443890364683659	0.442074581099457	-0.260970155349432
AGXT2	2.59221446774035	2.58281740623939	0.788110869331997	0.0867504203210923	-0.529014715575255	2.02544723411061	-0.444816374529477	-0.529014715575255	-0.23894580874996	-0.416619915724245	-0.299517551580837	-0.529014715575255	-0.529014715575255	-0.415470467330009	-0.529014715575255	-0.297747274038095	-0.529014715575255	-0.529014715575255	-0.529014715575255	-0.529014715575255	-0.529014715575255	-0.529014715575255	-0.143061134463011
SPAG4	2.33728751510614	1.52295262540131	1.35006778927504	1.21633709858861	0.0271772120834883	2.46155836838177	-0.568470255835623	-0.427643044702388	-0.447837529089204	-0.428860576061452	-0.507386307972793	-0.677438318105205	-0.528128391734439	-0.598187769901632	-0.589025079195044	-0.691815777577476	-0.522832347443177	-0.587664584248581	-0.515818666518732	-0.301599925906319	-0.382300241727886	-0.485821038336937	-0.654550754479462
CA9	-0.27055451714776	0.126113925330131	2.67139633304831	0.581863606794058	-0.311309842361168	-0.235720759064025	1.85936934226403	1.21873868038064	0.830114669380769	0.969868937916076	1.09404537953417	-0.815342842728297	-0.680950768922393	-0.815342842728297	-0.48962882324745	-0.6841530667718	-0.815342842728297	-0.15645035530721	-0.815342842728297	-0.815342842728297	-0.815342842728297	-0.815342842728297	-0.815342842728297
CD74	1.46766633369389	1.04108500162511	3.00534721861342	0.81678575015371	-0.472921557290717	0.353192919831796	0.714830917965352	1.39805086753776	-0.230286232288663	-0.606990579858637	-0.477282247698485	-0.804474965674271	-0.825422828810965	-0.829076571491834	-0.842351702506835	-0.856193049321701	-0.762352041511052	-0.517543292139268	0.414219235705877	-0.207378681111845	-0.708658505501346	-0.571389449986335	-0.498856539934966
XAF1	0.286901083682777	0.35917399504017	2.89164665302537	2.85662350675462	0.428147593845653	-0.135543677616047	0.333894853624808	0.732320603292426	-0.615700790393777	-0.193168267689115	-0.040525807300434	-0.512352423042463	-0.615700790393777	-0.615700790393777	-0.615700790393777	-0.615700790393777	-0.615700790393777	-0.547472732123681	-0.464713989685939	-0.569550681818059	-0.560230156920879	-0.615700790393777	-0.555245020312766
AKR1C3	1.24036656398944	1.1970395978285	1.71883583419722	1.79779152100977	0.910116582354383	1.51411133222652	0.0388581633238817	0.840792513756046	0.142129116275484	0.576067113050422	0.188609234623383	-0.87501690707476	-0.872838700401068	-0.874740692402136	-0.881654420694992	-0.882013302246688	-0.861548672057818	-0.803228073380777	-0.820155678508884	-0.815313461147268	-0.772705475364306	-0.830272789580364	-0.875229399775998
NNMT	1.57812346224442	1.51627243314656	2.26515428639188	1.57780976134311	0.689064913345265	0.627232529854993	-0.278229460790089	0.475360940099026	-0.184028166056584	0.921840244855437	0.15163641083815	-0.904780535967646	-0.918152458546837	-0.91124879989393	-0.911606603255986	-0.90760640602605	-0.907030457383417	-0.655524949231716	-0.574649544783758	-0.63153397248692	-0.559293854764131	-0.787056089496496	-0.671753683435276
MVP	1.24123119618827	1.61252809267778	1.8891729035159	1.27254858034802	1.27857685753731	0.860732513408338	0.498480664258055	0.707488293744017	-0.24679611903234	0.0596363553987942	0.0850559396812168	-1.23495656055721	-1.21027440412061	-1.22888646720192	-1.13773554323787	-1.14716043581176	-1.21535324225034	-0.435556479328599	-0.271157286456221	-0.060713020603432	-0.367458489314825	-0.343886018295343	-0.605517330547224
IL1R1	1.75304620583888	1.19340084069243	1.83433056673358	1.25265739956385	1.34942741933258	1.55954945157928	0.31711779984394	0.484895867769709	-0.281893220216535	0.038069919541356	-0.223328658337945	-1.01188321013364	-1.00711347926521	-0.984451549526751	-1.01188321013364	-1.01188321013364	-0.997152134119044	-0.491570074277703	-0.541820285877908	-0.450353365529959	-0.479538527884796	-0.650718313400421	-0.638906232058405
NFKBIZ	1.95817062344221	1.25052988681695	1.25663597161788	1.38869826568579	1.25145759769999	1.34219703179353	0.730233324917038	0.29222377629153	0.246705903971822	-0.201621867161445	0.316485742360657	-1.0666931417896	-1.06210717832062	-1.07365155419152	-1.05260097616412	-1.07444733245233	-1.06030187837455	-0.452321428024359	-0.426681353349682	-0.43293061255627	-0.801280810042896	-0.632410527132343	-0.696289465037644
CEBPD	2.07335491996345	1.22088754732193	2.05166661074046	1.24297681440483	0.225663325573018	-0.272921189370577	-0.682831451836385	0.352485663598509	0.724749985615188	0.942049675547311	0.0436095286798844	-1.03383247278399	-1.01655417943017	-0.993596586326272	-1.03487729723647	-0.978830957551504	-0.931633670633887	-0.507658559075066	0.482425003650258	0.352389862495481	-0.709031687991026	-0.875129881040697	-0.675361004314274
PRSS8	2.80183373855364	1.20610989720547	2.13884441496133	0.388985850982336	0.0627849555057792	0.698277568870621	0.45834211062311	0.460461347396043	0.579670837476965	0.351052817469555	-0.49199135601741	-0.643523064200074	-0.625580247991474	-0.765900949560732	-0.623118160481084	-0.519568939942654	-0.757762344169421	-0.72247426597458	-0.772140255082225	-0.720232753641412	-0.84467760112378	-0.794866696858054	-0.864526904001949
ACSL1	1.38057486495876	0.843808892057319	1.35436286754376	1.07046347703743	0.468056803596825	0.0278220555273881	-0.538792932150732	0.0645070704359296	1.14298542319151	2.72764855013968	0.509564595700401	-0.824505555853684	-0.795346906963847	-0.781967392876261	-0.784594552466506	-0.804069667181051	-0.819946990793339	-0.76280111532629	-0.72689240984629	-0.667542905023597	-0.577978577747441	-0.760185428574972	-0.74517016538499
DECR1	0.608848925239113	0.214700116691144	2.3757896949719	0.822128385081994	0.596475598430519	0.424179066422258	-0.415081230296777	0.236821828884155	-0.0172693262960038	2.27753090708867	1.20808290000935	-1.12834812708941	-1.0742496502274	-0.982616827504435	-1.10051516575446	-0.958046178699144	-1.17700301310529	-0.457327408693652	-0.336521581148215	-0.182789904584665	0.091344628760018	-0.348337613455641	-0.67779602472402
MT1F	2.06084181932865	1.48884548231701	1.18907774159916	2.03929276590723	0.590815182293738	-0.308675690924279	-0.112995224555337	-0.396032772791223	0.763102828817254	1.01446826418091	0.763683699532909	-0.746805919441118	-0.923151044477204	-0.923151044477204	-0.865601121599764	-0.899971319205818	-0.752031612206625	-0.661208906505662	-0.708458197587866	-0.588477413706781	-0.710187394405178	-0.416018261826528	-0.897361860266271
SNURF	1.13546747544907	1.80602347580244	1.65729778345462	1.62793016431294	0.930814694219681	0.357611572122109	0.477976100748848	-0.271071844399913	0.433248436446697	1.09616487734622	0.632505181762405	-1.0662729163518	-1.04497329943296	-1.0662729163518	-1.0662729163518	-1.03508478271703	-1.04434531466469	-0.76604536662308	-0.498166840706975	-0.845537291679997	-0.482578539921873	-0.642393127965177	-0.326024604497944
IFITM3	1.7279082737748	1.16081393788039	1.3979830774584	1.50760637759959	1.17355147046121	1.43644600855119	-0.270818493999324	-0.217164110825483	0.416018352816272	1.02947066206102	0.56888060731827	-0.917822126939343	-0.924904279065531	-0.912325065167868	-0.919489843714499	-0.917216014353382	-0.912780308088683	-0.710623603956679	-0.740512025290271	-0.733328787076532	-0.696991935477679	-0.803485020119618	-0.741217153846237
IFITM2	1.47522577667666	1.38273533911159	1.63582414648782	0.90842425136095	0.857707232484869	0.843383814876266	-0.245500068945355	-0.0751613733203357	0.546474412679632	1.69684721907794	0.998347834460426	-1.01785865851466	-1.0158265041723	-0.994080514768766	-1.00077560568421	-0.965115941584297	-1.00207112407523	-0.643037395810025	-0.70649057242333	-0.685576728528731	-0.57189114414896	-0.780294019640416	-0.641290375599546
DNAJC15	1.45406687777117	1.36217482158507	1.57599166326698	1.98688165852105	0.109982276523635	0.507813810984728	0.56405517121821	0.553004386850545	-0.420572377104289	0.911846345139319	0.00127098353534073	-1.17964874115796	-1.19056085655245	-1.19056085655245	-1.19056085655245	-1.18482347454266	-1.19056085655245	-0.102770288844971	-0.21278146191786	-0.371931454950244	0.47865812733428	-0.64852490483518	-0.62244999316736
LOC100506948	1.5397061531269	0.188775531692659	1.36212721302086	2.5759248875599	0.370450517347778	0.746163857779959	-0.258788228462986	0.529904878913048	0.431656773146018	0.692792350478705	1.06515851172241	-1.04468982920842	-1.0676547624978	-1.05579842250796	-1.05266563093639	-1.01935666800478	-1.05492081626333	-0.612828185128599	-0.553211921725186	-0.636946120843913	-0.0938950896561139	-0.575338045675547	-0.476566953877205
IKBKE	0.805651011251232	-0.511236013309662	2.33827619815725	0.0101861661908103	-1.04395912025118	-0.0600220312491778	1.65869321316775	0.567419300657843	-0.671526410463022	-0.033797423400488	0.527570929590701	-0.902771595003467	-1.04395912025118	-0.825282155606851	-0.859653913342859	-0.895491708007415	-1.04395912025118	0.633794646323487	-0.0813754950268534	-0.287393366572316	2.13880989600454	0.211032381809243	-0.631006270417208
HLA-DRA	1.8352187529247	2.15617410906056	1.10229431419634	0.0146537336394076	0.243902078304744	0.577914645152464	1.96383878380561	1.58798218707032	-0.635165748256891	-0.635165748256891	-0.635165748256891	-0.635165748256891	-0.635165748256891	-0.635165748256891	-0.635165748256891	-0.635165748256891	-0.635165748256891	-0.635165748256891	-0.635165748256891	-0.635165748256891	-0.635165748256891	-0.589658128557671	-0.635165748256891
ST3GAL1	2.55003346953229	1.54334950406239	0.835957478521051	0.466996068672111	0.583704226281061	0.209142349406461	1.44035364227945	1.77059886302783	-0.574494162341457	-0.57434564446089	-0.767512274115709	-0.868961564938336	-0.868136346191227	-0.817849977222219	-0.829916629730974	-0.787993184045354	-0.882982158161937	-0.381547203723219	-0.328379678904769	-0.277855067622365	-0.516219128478177	-0.282399842490268	-0.641542739355741
ABCC2	1.72211229544435	1.56163115043138	1.11749542488309	-0.33799043271114	-0.348686414063026	-0.233632593125929	2.9993835853966	1.12989060044296	-0.201128786273798	-0.540808741322555	-0.197902890353423	0.0292151119158768	-0.363861816603555	-0.427081854684516	-0.412846362563787	-0.510884466116451	-0.451826055288088	-0.831670128191596	-0.803632112692777	-0.85127762724139	-0.701700634173108	-0.698414551933081	-0.646382701176041
SLCO2B1	1.33407536708544	1.1255011285084	1.02847660553852	-0.121887541439567	-0.0485864653105697	0.295406924659459	3.33576600825338	1.38640802000131	-0.592376931540501	-0.6175849994197	-0.618943337765508	-0.576981712099298	-0.606257014071581	-0.609626615909577	-0.646916408575397	-0.647665591957079	-0.642586308523724	-0.376029409443163	-0.509910679392866	-0.486020462699981	-0.543045495027152	-0.433169808706283	-0.428045272164567
MMP1	0.960790771785849	1.18933706501143	1.10314976890413	-0.162582742237055	0.102212994615618	0.0555198806507658	3.4189142140194	1.50342565039122	-0.532748589496589	-0.54606083758735	-0.549641196682726	-0.55866869532164	-0.558329808566281	-0.559837393252692	-0.556725670406989	-0.556742447729268	-0.559727159105517	-0.553603799942847	-0.550010434791322	-0.557178319659828	-0.523638122963834	-0.511131481104068	-0.496723646530402
PIK3AP1	-0.243191217005205	0.983206372791406	-0.119273481057569	1.28656547590377	0.23780696186529	-0.407622655807238	0.0507361716556758	3.79039994637141	0.15927363004969	-0.499901744955137	-0.598560881123115	-0.636112429504977	0.307443020837923	0.216572602572019	0.431148619248309	-0.218583954743785	-0.665171349524332	-0.637794023590345	-0.556503859272124	-0.500332127284106	-0.762469373389852	-0.808817852018854	-0.808817852018854
HLA-C	1.38020348584178	1.8915096180799	0.505953100501694	1.24112239906881	0.190315004355881	0.493946017092764	0.240494650393953	2.56598941060604	-0.0392743473958205	0.713900157292189	0.00254877677091969	-0.982530293371614	-0.909632804167504	-0.550892119318938	-0.930929058326009	-0.814611765263843	-0.917120698559082	-0.522628135247025	-0.628218189984295	-0.709751444047514	-0.706994449513983	-0.717167901096956	-0.796231413711349
SQRDL	1.45729923566405	1.52418597458247	-0.10448753868983	1.4465245843527	0.833698480050436	1.36663689231433	1.49470352131298	1.40974311791214	0.136265571788074	0.104375744225994	0.290461295564548	-0.993507969014868	-0.89483638335975	-1.02658997805734	-0.941784650151269	-0.941051039529853	-0.972656559336082	-0.780192632571643	-0.554552020958139	-0.571373769197965	-0.692536738606599	-0.842842874379821	-0.747482263914566
IGFBP7	0.962410898677228	0.594779986388942	-0.530636843168271	0.57815053711458	0.929537202309957	0.442663335577	-0.591246233963966	2.70038324565933	0.561472864049326	1.71675694139073	0.973338556340939	-0.973036802167467	-0.913355633802165	-0.973036802167467	-0.900714853837201	-0.973036802167467	-0.973036802167467	-0.460982209698665	-0.460415620657226	-0.478238795970154	0.216419070936707	-0.799226455177453	-0.648948783499769
RBM47	2.27598711000731	0.914156714618292	0.906230825640954	-0.122611717290526	0.807028180183625	-0.323292097738328	-0.284816980720595	2.06439142874455	1.0085728034971	1.35448518521586	0.299686314327013	-0.360494752282636	-0.993311232551151	-0.713590944571452	-0.789000031053244	-0.930477868986641	-0.623390780823152	-0.786285577547946	-0.790228732626995	-0.323578874987965	-0.928490100267583	-0.741232301956891	-0.91973656882961
ANGPTL2	2.00412646187664	0.933982782407644	0.716916797521434	0.62130992785961	2.22311226079269	1.69137082837549	0.374293174333498	-0.72565642984662	1.2938557525966	-0.646658345059742	-0.662714842139915	-0.754264854164885	-0.754264854164885	-0.56402762479163	-0.685549578229384	-0.754264854164885	-0.52075789596264	-0.476254229033467	-0.549188253151229	-0.730758724758002	-0.697757949677047	-0.644169867054168	-0.692679683565102
NDRG1	0.896510054367629	0.594061519108408	0.759083564575247	2.05233088589071	2.34389005432743	2.16572862748407	-0.199469113647147	-0.0187767799814607	-0.0322589320795573	-0.0771612802040577	-0.157758468076822	-0.743030417928355	-0.737267261691279	-0.722676571131507	-0.68848561644819	-0.718149282927451	-0.702828643711121	-0.620374696991721	-0.650409911981439	-0.609961346162315	-0.690499760742768	-0.714521923797972	-0.72797469825033
ABCC4	0.680147307635761	0.582389614474681	0.605851692677071	1.72962717829596	2.10390158204396	2.27724167954737	0.234520103799558	-0.166707885406028	0.618584979727823	-0.170614996184588	0.486597052535193	-0.863843812142871	-0.953753292324155	-1.04009864604203	-0.974571300301312	-1.04419910023174	-0.991161469785009	-0.537521774147881	-0.516119045113977	-0.460583539223159	-0.803741682767671	-0.345198342737238	-0.450746304329716
AMY2A	1.12350051209018	0.706015529060025	1.04299688566427	1.63964103875874	2.29285477325568	1.97657812244561	-0.495896470162609	-0.652771800372951	0.552719593762045	0.13350375163183	0.220469012350527	-0.825197420176205	-0.800330126120214	-0.799175023142903	-0.83878225110397	-0.838997409190668	-0.854282439324303	-0.57975502194921	-0.591123227549013	-0.576105538100669	-0.714905286777574	-0.540561642393882	-0.580395562654738
AMY2B	1.23342286764887	0.735310929720716	1.0235835643592	1.71532945939471	2.57948433576382	1.41883961222616	-0.609488329173553	-0.630525530995921	0.416980798168679	0.378687801790343	0.143722339071974	-0.876182227740503	-0.806807029180002	-0.84472722199154	-0.857727592483213	-0.8471213095257	-0.86453568740278	-0.607146401682755	-0.609683015002127	-0.509571960299454	-0.59398113844284	-0.508159567486436	-0.479704696737641
MAPK13	1.26846453448292	1.14268635529288	1.42440601776199	1.56518001877133	2.11020641691828	1.70590951537575	-0.0765956459834928	-0.079735771317576	-0.280892828238989	0.415778593903001	-0.158160917223538	-0.864546936242488	-0.852342495071753	-0.856489239325127	-0.837065516525777	-0.866877601690483	-0.861318670413959	-0.698952593610176	-0.694769796428058	-0.681239370261048	-0.581365599975637	-0.684246482422165	-0.558031987775882
TRIM22	1.1354108425679	1.18444163908505	1.52911816146584	1.75457636184301	1.57538758014839	1.84557414021212	0.0490406268332528	-0.0429339540781826	-0.0362254249771573	0.223710678212721	0.0145218370391342	-0.996239670376203	-1.02247480609489	-1.03976390826062	-1.03755941842717	-1.01726437550403	-1.04482248286042	-0.483079993258812	-0.585256047399097	-0.501218152691119	-0.374452178601653	-0.662697658414418	-0.467793796463642
KCNQ3	1.65270573104487	1.5616236133982	0.806004813340929	0.888774857341332	2.03224767611362	1.82255102489323	-0.601776425704225	-0.964723968443756	0.467275863751344	0.160637085854334	0.556338392013527	-0.645793876264443	-0.843010039690681	-0.751143368250094	-0.770067397312137	-0.947176750712726	-0.745682653802149	-0.531164618951418	-0.446004036950422	-0.513607654887139	-0.785953854546748	-0.635661985364215	-0.766392426871226
NPC1	1.188677726156	1.22422843093192	1.1596262434893	0.930770858667737	2.14571940546784	2.34088572506968	-0.294608475787951	-0.784609729548358	0.0786402997039683	-0.579989504679939	0.0690801685201183	-0.736348878273296	-0.839150407823956	-0.973996029310894	-0.882294917908982	-0.93019445024336	-0.878148662666729	-0.269576008921303	-0.222585209063974	-0.442691854891095	-0.813005854033415	-0.114253782223085	-0.376175092630218
TMEM2	1.43995487463733	1.32904109706181	1.42973315231869	1.12375797077786	2.28867663093927	1.78335227168753	-0.360357533413315	-0.5020222675897	0.0189025678039651	-0.36696014294138	-0.0957955191743352	-0.765850337892679	-0.824752454172229	-0.888827973290896	-0.849833166822078	-0.875204827169565	-0.866671814390818	-0.536531222206619	-0.544487049522883	-0.565455206665864	-0.686593596386053	-0.382079867054641	-0.301995586533403
SGK2	0.692501962381849	0.943080248479012	0.714069032098485	0.946077047951315	2.14353269461912	2.21462714836211	-0.468721065020199	-0.738342168169076	1.34266295269276	0.00882478973143569	0.868744985170749	-0.796777019896781	-0.812460719356047	-0.823748300118315	-0.825154254257669	-0.837367130144588	-0.827565432492986	-0.567873423428723	-0.626150413750142	-0.687522726347971	-0.721777443138881	-0.519305703690807	-0.621355061674649
NOL3	0.758895337961533	0.949425241831419	0.891085435954922	1.45429014187027	2.01650211658069	1.78876739591384	-0.209423642860224	-0.438658940019256	0.723587386793352	-0.302668413217165	0.601754838131808	-1.08676054882054	-1.20924432448142	-1.32077687116286	-1.19288038642159	-1.25691937245661	-1.25726198013594	-0.0608571408668314	-0.0975656742247884	-0.253041922400869	-0.122950794988319	-0.18276338606204	-0.192534496919374
PTK2B	1.07858699556282	1.00891404408499	1.74014099220061	1.65045450047858	2.34446951778448	0.879158157481035	-0.50982387098571	-0.471691910058574	-0.0813092305190719	0.0665062678193169	-0.428010158145074	-0.75034344709265	-0.792076197417414	-1.06327503731014	-1.04881985570348	-0.961034685343552	-0.851211200980377	0.204919871543702	-0.10550459480539	0.410655981718893	-0.924648651376809	-0.687912758825731	-0.708144730110449
LUM	1.01004642057568	0.83069290644705	1.69956238966083	2.48352476805658	1.45384260104895	1.63513110362877	-0.754106272648713	-0.727363783190234	-0.712047889523145	-0.719317312561774	-0.727503644585067	-0.726659191882236	-0.727647477784352	-0.728950462979518	-0.729453770793829	-0.721579906845964	-0.644052688092091	-0.207039424419782	-0.0961709860873939	0.369809429523465	-0.345050669341702	-0.531986859677216	-0.383679278528313
SLC51B	0.499615191231264	1.64949472438149	1.78218515684582	2.27023888780861	1.81091378570023	1.37462303165405	-0.632006828290031	-0.0686537281420944	-0.404146346771192	-0.632006828290031	-0.632006828290031	-0.632006828290031	-0.632006828290031	-0.453619924557265	-0.632006828290031	-0.632006828290031	-0.632006828290031	-0.517953777430274	-0.632006828290031	-0.632006828290031	-0.539279655025594	-0.451342234504708	-0.632006828290031
CRYAB	1.26706720117445	1.52914283681364	1.557337969067	2.40580676271162	1.73009614453259	1.16478492217674	-0.577585179002777	-0.585568877194443	-0.566392547638829	-0.558139379989283	-0.578472717162946	-0.587291174728011	-0.587291174728011	-0.587291174728011	-0.574880688682479	-0.585624959596078	-0.582019539696988	-0.570554251063751	-0.56568547179482	-0.564649145512659	-0.507347589686849	-0.501127316332873	-0.574314648937239
DPYS	1.55620489368363	1.05593386584485	2.03611911746787	2.22020353356621	1.42789621552723	1.36230135087606	-0.586306681496098	-0.560501789509507	-0.586306681496098	-0.586306681496098	-0.586306681496098	-0.570479671812232	-0.552208019185703	-0.553621995593508	-0.544985746244814	-0.577985141872828	-0.586306681496098	-0.565409473990508	-0.586306681496098	-0.586306681496098	-0.526842367453	-0.553204669083582	-0.54927333174747
EMX2	0.44528166851879	0.868722810385362	0.797284866266285	1.28572499162369	2.58986878215633	2.64746346483625	-0.609000654338221	-0.652757641179092	-0.159549121697547	-0.336887626839145	0.0634519604704376	-0.466555315178937	-0.522646807589214	-0.587303671077963	-0.519969739572748	-0.542935550609076	-0.519801763463131	-0.507697965712614	-0.542281103302894	-0.576020058019336	-0.71809445847149	-0.718493831763283	-0.71780323544246
CASP1	0.538311068576058	0.855459311684097	0.689009740126584	1.47003619155888	3.17743846872672	1.85199922543225	-0.481899110441785	-0.467546008271292	-0.587010080794348	-0.602323726886559	-0.528326196770291	-0.660871266768838	-0.680680955277299	-0.653931620925144	-0.696800613500077	-0.686875628958365	-0.694878762413506	-0.299892939004246	-0.154951524779157	-0.344318372095364	-0.415746019965639	-0.383898891114775	-0.242302288137907
FAH	0.459077725793344	0.866768785928034	0.654465349476957	1.63382719450412	3.11061587594717	1.77779613369069	-0.577455399770719	-0.762198473767112	-0.525931963428359	-0.232328362048128	-0.304873009420016	-0.72829664471338	-0.73942660638795	-0.725311025350026	-0.630123887064458	-0.690608193299487	-0.688275462417723	-0.476280380160153	-0.44742728028104	-0.544528821192967	-0.18958857101011	-0.235264980002584	-0.00463200502610321
UGT1A6	1.56882264400573	0.922383652680067	0.94341717599259	1.95069223731481	1.83853788694784	2.00632779607672	0.586224144513937	-0.183612139866662	-0.53049940259407	-0.6009406152535	-0.588300869164658	-0.661348700746682	-0.664818551486505	-0.660760502436705	-0.679413554961271	-0.679413554961271	-0.679413554961271	-0.661524594193211	-0.666217630279449	-0.651179606842784	-0.645477448722131	-0.636908311050122	-0.626576500011399
CYP3A5	0.509853089060573	0.574616620784369	0.978887676606444	2.64594234037303	1.83440449242375	2.30092130450876	-0.410507718078703	-0.299110899665622	-0.603255409492802	-0.596891280373156	-0.574398151275635	-0.469624146467066	-0.517546224760933	-0.421240765033854	-0.615653215489753	-0.615568924157468	-0.614900999423065	-0.603228952807394	-0.62100248849987	-0.617411940174621	-0.3131772450739	-0.464821040992369	-0.486286121990714
APOE	1.29505563485713	1.23643202917462	0.622279747036702	1.92360569390133	1.6584145920152	2.594548661433	-0.6218181225091	-0.558615775425644	-0.493151565240628	-0.654042014438165	-0.626240628027525	-0.464899995554905	-0.51708788789759	-0.458215936641779	-0.464048391167049	-0.520735819285495	-0.433770213161824	-0.649332472241783	-0.670182036967132	-0.65607919276743	-0.517622410759712	-0.529819223508193	-0.494674672824031
HAVCR1	1.46776213668471	1.02873030393814	0.937148746468616	1.70490082238246	2.01343296543158	2.36665235001425	-0.549134923268161	-0.555920345627359	-0.472696342329088	-0.526828310966879	-0.487308818748534	-0.577391943809199	-0.579838571025337	-0.580202243994274	-0.580203242452543	-0.580326036611242	-0.58077537452427	-0.570896422382202	-0.572361974332085	-0.572853239705349	-0.578720201212903	-0.576487041697208	-0.57668229223313
AQP1	1.13821852999972	0.853160026251337	1.73644650995553	2.04211639517205	1.58570043683208	2.21047189537774	-0.581719257418696	-0.56326595680605	-0.487674860889194	-0.564366892619572	-0.5722708522961	-0.568137620216848	-0.567088709077014	-0.553671536790973	-0.555125196255199	-0.571007808978824	-0.559126397810733	-0.545854201853338	-0.575105226311941	-0.575654391107159	-0.578074390845116	-0.578168527272746	-0.569801967038953
PLIN2	1.18408441770226	1.34636739274005	1.19570029280428	2.17339886475217	1.78543125668745	1.981688901385	-0.576878380527591	-0.551983825693709	-0.573254129659891	-0.614726796828101	-0.617753114410677	-0.574757915047458	-0.585919609629836	-0.552407020740333	-0.608066438816523	-0.606329637118085	-0.593358666224508	-0.534436605457108	-0.564005746764326	-0.55658419744519	-0.481557189674082	-0.549874486396692	-0.524777365637104
SLC10A2	0.838292731432175	0.850305736555801	0.937612851722023	0.763656940387248	1.41576789757096	3.39809614889591	0.654710035367764	-0.362566380263396	-0.376001792949927	-0.612138754911053	-0.413628940252937	-0.65086744610416	-0.65086744610416	-0.435681238816987	-0.576673438954793	-0.630945071274129	-0.65086744610416	-0.65086744610416	-0.65086744610416	-0.65086744610416	-0.325468773122465	-0.591430966008604	-0.628702308752634
ARSE	2.38660773570252	-0.230087788947753	0.571164842564656	0.49514804213564	1.3741864233904	3.03120101023189	0.298745594049677	0.144483789096944	-0.598568278147739	-0.598568278147739	-0.598568278147739	-0.598568278147739	-0.598568278147739	-0.598568278147739	-0.471085779418549	-0.598568278147739	-0.490266120814425	-0.211738471938225	-0.503452318951673	-0.511349822820455	-0.598568278147739	-0.496442630950991	-0.598568278147739
UGT1A8	2.36828280161436	1.56088505626811	1.69110981312786	1.32274604901169	0.971689011612189	1.37723568579017	0.250090830957446	0.237308378370686	-0.641751727863285	-0.660829164628995	-0.586480276933204	-0.669713299334245	-0.675929999605519	-0.662847542592591	-0.672668142634989	-0.67598459573418	-0.668786012972823	-0.669796139410728	-0.645075389090494	-0.644028279812881	-0.600590517507979	-0.651529811734044	-0.653336726896561
C3	1.70515707225206	1.50694356440017	1.78717281465254	1.33970027258658	1.90632526088589	1.35056645319199	0.120000052856576	-0.0875926566143871	-0.688587164962131	-0.64600384418915	-0.674141385535211	-0.434936449077991	-0.678135608726477	-0.638656353727684	-0.806243373888089	-0.792323261632222	-0.785120888806063	-0.633201460636458	-0.639710466437684	-0.64925466685954	-0.487208599981016	-0.604081197933244	-0.470668111818458
UGT1A10	1.83051589294485	1.69941091296902	1.80935852350518	1.3567506765816	1.41456577406353	1.51907234264816	-0.0129729755595072	0.119519401812118	-0.63316873307237	-0.615290264216247	-0.618148958749524	-0.660791640592583	-0.66478568529012	-0.656965370365457	-0.664697044322367	-0.666621750475704	-0.668226113803203	-0.654989495844422	-0.648547222784501	-0.656869155638238	-0.649993669223519	-0.638633475699081	-0.63849196888761
MXRA5	2.08592533930195	1.44536467517539	1.16643280558268	1.30328082165189	1.51141822217331	2.09116264507912	-0.174518584852651	-0.478850215891942	-0.241034199899432	-0.416116380514204	-0.489725107459818	-0.693944541788768	-0.704595074695546	-0.688099097421262	-0.676788812525803	-0.64299675846317	-0.663255385968364	-0.507720895111947	-0.564556007066601	-0.623743335429789	-0.687445549580516	-0.676750737742284	-0.67344382455225
HIF1A	1.59748746744647	1.99870103111437	1.56805839494762	1.16921969187468	1.36315829722247	1.74374781200061	-0.112279396099277	-0.521100839337741	-0.274427258122305	-0.524280178549286	-0.367289710666639	-0.875620255881602	-0.899096134509454	-0.949459502658635	-0.943708437148157	-0.961478161754005	-0.929178793312192	-0.37020203296362	-0.220548832035539	-0.287513668968305	-0.587778025139196	-0.292753461193195	-0.323658006267072
HNF1A	2.55332786428416	1.94010119357075	0.990477760293772	1.47889442510195	1.19105730552391	0.689973373550283	0.29167308780809	-0.651517670617914	0.174938414978847	-0.0810472852797481	-0.0180235650244385	-0.701559130580994	-0.70979220164795	-0.719403386289629	-0.719403386289629	-0.719403386289629	-0.719403386289629	-0.719403386289629	-0.719403386289629	-0.703466717728489	-0.700248131235708	-0.719403386289629	-0.708965018969119
CLU	2.20124494457357	1.37645673867893	0.689011268879621	1.76349746136304	1.97556626564795	1.08111479018325	-0.599073911878912	-0.781335906176371	-0.0492682732369781	0.372068554944036	-0.160113293655933	-0.721263690666194	-0.358809982792291	-0.523653478001978	-0.610512140580893	-0.551303917457653	-0.380169990874147	-0.732546144090005	-0.81546781547259	-0.81546781547259	-0.798613614441343	-0.782630004551697	-0.778730044920824
NR1H4	1.97415511748416	1.23891794385072	1.86657763204516	1.66677064624725	1.18238648472912	1.27278614594762	-0.702768059797592	-0.701364593980933	0.192733192134395	0.604407839807862	-0.213778046006509	-0.697375896779497	-0.703760059358169	-0.688069787611427	-0.700410336144962	-0.706113036941114	-0.703690685618358	-0.694576945499352	-0.697603353468617	-0.704162256404208	-0.687354938988433	-0.699260425617418	-0.698446580029694
IRF8	2.19615967000601	0.115212915995092	2.13984322221844	0.782873255049437	2.53724955206745	0.902956497822139	-0.566917810671352	-0.51779147955939	-0.566917810671352	-0.566917810671352	-0.566917810671352	-0.566917810671352	-0.0313634300504666	-0.426914237657179	-0.566917810671352	-0.376811200913868	-0.566917810671352	-0.566917810671352	-0.566917810671352	-0.566917810671352	-0.518401036921438	-0.566917810671352	-0.566917810671352
UGT1A4	3.28346339292549	0.317151509884769	0.0764017829617082	1.11713176205845	2.12526727955945	1.17714789746258	-0.168448251242178	-0.500166936058777	-0.500166936058777	-0.500166936058777	-0.500166936058777	-0.500166936058777	-0.500166936058777	-0.425611332728611	-0.500166936058777	-0.500166936058777	-0.500166936058777	-0.500166936058777	-0.500166936058777	-0.500166936058777	-0.500166936058777	-0.500166936058777	-0.500166936058777
HCST	0.436844653474692	0.110609427728237	-0.0181678395089459	4.08661966779019	1.2481236068849	-0.108562358922967	-0.319814472352438	0.286749595463154	-0.493833425666332	0.544400515493527	-0.202476943011504	-0.461619661270654	-0.632656816931935	-0.498855523779433	-0.264003007316463	-0.541399971050743	-0.580507313698247	-0.552305424737465	-0.208653622618931	-0.370981282003206	-0.48975811006832	-0.449412293842104	-0.520339400055013
ABCA6	1.18206502979421	0.135950890221255	-0.303208036353896	3.35538054721498	1.20046419759422	1.69134193530519	-0.796603640447926	-0.617506073123837	-0.579283856895108	-0.628191149475255	-0.338098571877755	0.274400439135647	-0.0422496765984842	-0.0735306312091919	0.0637540374962274	-0.536705100023151	-0.568193384313546	-0.796603640447926	-0.796603640447926	-0.759814733908163	-0.398634142181432	-0.0642982483046555	-0.603832551153466
UGT1A3	1.37738682737431	0.816635168831584	1.0016599563693	3.34396489574764	1.54936939402301	0.528282927457153	-0.326172109588524	-0.339074445899317	-0.186845515556111	-0.566809858101725	-0.566809858101725	-0.566809858101725	-0.538597646001435	-0.566809858101725	-0.532622153643413	-0.566809858101725	-0.566809858101725	-0.566809858101725	-0.566809858101725	-0.543419990443311	-0.48246872765363	-0.566809858101725	-0.566809858101725
ESR1	2.24096654126273	0.288020541780982	0.124973834106444	2.82000257200975	2.2472472477693	0.227581447010969	-0.502008854157392	-0.502008854157392	-0.502008854157392	-0.502008854157392	-0.502008854157392	-0.397318167915271	-0.502008854157392	-0.502008854157392	-0.228683876538087	-0.502008854157392	-0.502008854157392	-0.294666181283335	-0.502008854157392	-0.502008854157392	-0.502008854157392	-0.502008854157392	-0.502008854157392
C1RL	1.51737140512977	0.0677679850787073	-0.0625652475500133	2.6016196124327	0.736110272339561	0.549129444805199	-0.512767665150207	-0.87605371620114	1.59893291452759	0.807071079547438	-0.492743910260671	-0.937465039699189	-0.982409107247623	-0.884001816075201	-0.971296294766288	-0.983659295745911	-0.9268481445814	0.894378570871289	0.53056580084307	-0.0344020573483848	-0.198332930550927	-0.576473732867297	-0.863928127531065
ITGB5	1.35957996232446	0.625816255322921	0.125200135852557	2.29592533103484	1.01086214883395	0.586094392575254	-0.636909517290114	0.477762568471963	1.05651813764401	1.14226332345252	0.0107189828433711	-1.24041438645969	-1.28981833567129	-0.933317091971438	-1.2839589431991	-1.21729004181742	-1.35615855781951	0.329918067688272	0.0371384693827934	-0.268938240648083	0.311353844093321	-0.37400092555252	-0.768345579091068
ICAM1	-0.317664485689206	1.47013837987504	1.17278491136306	2.68794756557096	0.750240250631565	1.01954913873847	-0.705191054597939	-0.68317778417598	0.786482748213018	0.771715065662139	0.539207207623842	-1.04552920412498	-1.04552920412498	-1.04552920412498	-1.04552920412498	-1.04552920412498	-0.983913045679206	-0.165215562445632	0.199096421140525	-0.350834581854114	-0.0316056290992256	-0.406405364361131	-0.52550816029127
AMY1A	1.33593671434575	0.672487526391195	0.543398209733827	2.98880514823016	1.29579964845853	0.964948078539885	-0.449173753717983	-0.668765803597125	0.759913662008887	0.238662028611242	0.713993753542633	-0.862069365782404	-0.866925532814777	-0.754332172486106	-0.795938714492602	-0.75979499152345	-0.813029869941012	-0.794637056364935	-0.50887248909124	-0.676380397784691	-0.408494467138542	-0.495890920580753	-0.659639234546486
LPIN3	0.976138841365589	0.887997020403397	0.868340778844932	2.91527851075274	1.36137050702286	1.33779870118633	-0.878218481194609	-0.514347328070851	0.785298845803666	-0.155895088302274	-0.189076688560395	-1.05641683492681	-0.877343763504457	-0.627298308239956	-0.600713320328962	-1.00397500084885	-0.945805184078818	0.0190753812047061	-0.344025572032177	-0.418022003088749	-0.396159811896378	-0.534899687508122	-0.60910151400281
ERBB3	0.557960514060756	0.0663472508056303	0.773614216474876	1.0867532000142	2.1297738440775	0.243134740969854	0.893340596437701	0.851305434445068	1.76475565007539	1.26657937686085	0.414905636762465	-0.700086749688729	-0.915114791162022	-0.791871638925272	-0.504508154630149	-0.464810792311102	-0.832753488139909	-1.01872926632377	-0.970777840968207	-0.82717906904156	-1.07196942485136	-0.800101020024482	-1.15056822491773
TNFRSF21	0.271170257107564	0.439450256354483	0.437397264148619	0.418821717008894	1.07686227268851	1.13187135461616	1.79533087603842	0.952946268773669	1.49578118327653	1.09552320283243	1.38877840059484	-0.618713106076721	-0.739004731860102	-0.815896153091684	-0.76859503797701	-0.76583105091477	-0.805421933010737	-0.96248132389151	-0.969215152244885	-0.921183165753121	-1.13494622789447	-1.00411997196076	-0.998525198764342
ABCC3	1.3981434397928	1.36327555486143	1.19101610184123	0.78259284168445	1.20704782955568	1.1267131739723	1.09939851972376	0.166763566988645	0.954842271635602	0.378646224687426	1.10015201957328	-1.03390161427384	-1.04473074800494	-1.04697453380692	-1.04367994072692	-1.04554081811542	-1.04677339100184	-0.736960259202475	-0.80106062995078	-0.784685984396702	-0.729752563391906	-0.698110107406101	-0.756420954038748
TNFSF12	0.746609190987284	0.981649809597086	0.963775444658973	0.507483249453899	1.36517921251734	1.21981915871936	1.02870663293501	1.22210047370887	0.717382803240922	1.30645108211622	0.800103201445624	-1.18520889429151	-1.20446834640603	-1.16841725953585	-1.18070729034171	-1.03987315402378	-1.03302731315215	-0.671277705756815	-0.762308273547143	-0.745566913762293	-0.577025830025121	-0.715965368577705	-0.57541390996048
GUCY1A3	0.856539980669833	1.17514738403117	0.786128137736314	1.28794245452526	1.32150280392411	1.08579857041587	0.357109806481274	0.239473961555296	0.782280879664579	1.3893599114403	1.26905874710718	-0.593123854918364	-0.575082109924461	-0.628033238310801	-0.436921121282044	-0.528794674033425	-0.779246497443353	-1.16697611844068	-1.18457126452546	-1.14771246497874	-1.13252577373527	-1.19485309318741	-1.18250242677118
UBE2L6	0.783456172043303	0.819170288072031	1.30441329075333	1.25043693228288	2.22064242306274	1.3512282156844	0.789178884569973	0.0999516773267289	0.168220498723246	0.57571033482786	0.915685358686042	-0.859608777059535	-0.915535175751779	-0.938860236307405	-0.884628303432848	-0.850323593447499	-0.830096624074751	-0.787796531365178	-0.72692152913198	-0.76038829221209	-0.947152012032242	-0.942764299042356	-0.834018702174865
AKR1C2	1.22359762788436	0.18357595249706	0.0714310353489513	1.40581955728013	0.720620525832399	1.2892040538929	-0.252209969868005	0.0125593276537226	2.29843235800799	0.827433476937018	1.67178133041134	-0.731149059864405	-0.815103500033979	-0.638429330999637	-0.771053221924312	-0.800738127899266	-0.782336260774896	-0.808120029856427	-0.846046151207636	-0.846046151207636	-0.799794227222201	-0.800988781482859	-0.81244043340461
SBSPON	1.54626498336856	0.40855349075538	0.320078192178608	0.469713634319998	1.05227088221728	1.97096764285376	-0.512725809696866	-0.398371837828517	1.56208927836596	1.55933712786775	1.2920280086517	-0.785273539488423	-0.785273539488423	-0.744435802854019	-0.759459409343371	-0.785273539488423	-0.763343266609705	-0.785273539488423	-0.785273539488423	-0.785273539488423	-0.785273539488423	-0.743914376086948	-0.762137961740613
HTRA1	0.72071852366695	0.967862212823399	0.593717427299666	0.879903696686476	1.4573763055048	1.42242734145266	-0.513955285958234	-0.835320536142386	2.29711361076625	0.549465871832729	1.08139810932393	-0.250839437999816	-0.366975179442817	-0.60229366436029	-0.339921008050259	-0.333712676586031	-0.448149447310052	-1.01991118919008	-1.04814368680701	-1.04281379708456	-1.0654657131317	-1.05583324540058	-1.04664823189304
GDF15	0.963133238835858	0.678150226778404	0.724965128841658	1.16657883875404	1.31867945113796	1.31932629102034	-0.806677986755617	-0.866696902548376	1.01627928835993	1.37836814008826	1.99445549572727	-0.586708787429831	-0.631778272551395	-0.647647176589901	-0.506875307786659	-0.578911744548032	-0.493891093550652	-0.899236422403915	-0.896897022248765	-0.880546299786336	-0.920774380717356	-0.915024580351017	-0.928270122275863
PPARGC1A	1.2964614155814	0.909153504079655	1.35771264791482	1.79885862678951	1.1545924439564	1.17075782904409	-0.75330241380549	-0.732532256017316	1.06238943585252	1.05375791667823	1.02049732659894	-0.68891746577985	-0.704456138802242	-0.722669215394351	-0.710384724639831	-0.716119351295525	-0.71473970060665	-0.824403995848025	-0.848765464050339	-0.85247068497203	-0.845595443753167	-0.860354403497892	-0.849469888032857
GGT1	0.148227442367596	0.440002864070907	0.448533755532469	1.70067673293459	0.770666641804149	1.32914148687878	-0.470341563178339	-0.337213003375218	2.47694698037124	1.86722441133034	0.26188341716451	-0.729194232547216	-0.686995212580783	-0.581183588936076	-0.627481771826992	-0.717807631046344	-0.723842569726241	-0.580250102810907	-0.798387542649591	-0.826426813683328	-0.855020567570073	-0.797954683471036	-0.711204449052436
IFITM1	0.480408855705859	0.693633840419851	0.963655076027994	1.93492135590866	1.89008337610437	1.61258221086739	-0.215905452470381	-0.304652522770816	0.655182137771229	0.998594441709916	0.99503795436028	-0.769440621718447	-0.763104403673195	-0.744504571707914	-0.724998818830453	-0.752631241688899	-0.757134477427351	-0.865577344335256	-0.863600397836512	-0.862739844225578	-0.882311099883737	-0.858180283582549	-0.859318168724461
IGFBP3	0.057590547611918	-0.0296274971109061	0.235319300925342	2.05124176199351	2.08648345868255	2.08088836902504	-0.216400010025687	-0.443373727337294	0.819865674609887	0.988924730274178	0.925064477905633	-0.818384664191492	-0.834135302145608	-0.827189111884441	-0.827676145348363	-0.807876134631672	-0.808831366760213	-0.698399755160412	-0.692548663065022	-0.712636020676223	-0.560600752374384	-0.501109094783803	-0.466590075532538
DUSP6	-0.204677102870934	-0.28358542972541	0.0175177921772984	1.79647532710227	-0.370472057843099	1.16926803221909	-0.0536300501535288	1.59535099914387	1.77330374994245	1.39975127411184	0.594205367418877	-1.30041671569049	-0.995599208907834	-1.23713911500238	-1.15761303106466	-1.27731513337345	-1.22949349803026	0.403027060024764	-0.0738420262687036	-0.143271101141862	-0.502839108080319	0.0404227806872666	0.0405711953252063
BDH1	0.339986041514384	0.560091610405334	1.01785145984085	2.52089719104626	-0.709733489779584	-0.486365773027091	-0.709733489779584	1.27606956083951	2.2071560665667	0.911894117712892	0.761900181955751	-0.709733489779584	-0.65794310511052	-0.709733489779584	-0.64697363392163	-0.709733489779584	-0.709733489779584	-0.582775498832964	-0.428778976880506	-0.709733489779584	-0.606514369071557	-0.508626954800737	-0.709733489779584
PRKX	1.13051984310805	0.682484035378553	-0.531558608988063	0.664383315242779	1.13545323768601	0.122119551707842	-0.772183467116812	0.272017144567404	1.74166928037844	1.1192522991528	2.09375672507955	-1.0240434897139	-1.0240434897139	-1.0240434897139	-0.863024188636815	-1.0240434897139	-0.97844575969138	0.44173571102072	-0.543491086875864	-0.179460477065548	0.609033383335767	-1.0240434897139	-1.0240434897139
MYLK	0.0283642392774919	0.0638771722065471	-0.11390987865501	0.456228810183077	0.502072486704724	0.531144089569409	-0.0673859231437614	-0.334412664551764	2.69804510459146	1.40669331862202	1.80388588133225	-1.19426587727658	-1.20593421764487	-1.19344243156107	-1.19314517430551	-1.16902746385454	-1.19010721980648	-0.0107858383457896	-0.0569518205240998	-0.124120967211341	0.150052466073295	0.240301164236886	-0.0271752559163535
ETV1	-0.0169721916112831	-0.249253362951922	0.687356295207976	0.892541762345487	1.22294577636604	1.05191640731488	-0.294642140048547	-0.410179699654591	2.62424940450039	0.439188933868556	1.99262060621479	-0.988028446729873	-0.991829116266294	-1.0120104599513	-0.986755973313208	-0.937061339471543	-0.978697605173906	-0.635490568626177	-0.378825565239412	-0.499941784771006	-0.36854548856164	0.021537921210077	-0.184123364657493
EPSTI1	-0.320359925795596	-0.190224829697066	-0.487032691377898	1.28742684138083	1.01130549046924	0.379642539129958	0.800201429237693	0.696544230157021	2.05827435998753	2.19679791769931	1.25399891449529	-0.884145056885623	-0.910375008330368	-0.882293984629121	-0.866783321355493	-0.851322850511824	-0.909472211843136	-0.302963655757887	-0.747198902489768	-0.788676408497708	-0.84945470235859	-0.584289173963244	-0.109598999063569
CTNND1	1.39851944553998	0.137586322433576	-0.436066548435729	1.47533608594758	1.28901046282323	-0.10805156169364	0.555408304497308	0.310604901277709	2.21474722960293	0.893825193958622	1.00159385519409	-1.20886036660439	-1.00919823692792	-0.929912323859056	-1.1204407069986	-1.27045888241909	-1.31829011070287	-0.151430771861577	-0.255690109675051	-0.448968051616167	-0.654193411113459	0.0788600512297862	-0.443930770597264
DENND2D	2.88915305386679	0.244448375819766	0.649939834389774	-0.0835030332110258	0.0995221992630341	0.645871665977153	1.96590469364152	-0.22057976834718	0.821618503381387	0.889326512287885	0.741112975789581	-0.924963676843395	-0.894612317270925	-0.924963676843395	-0.924963676843395	-0.924963676843395	-0.799978795490176	-0.590151250502332	-0.26635868682473	-0.547513152335062	-0.531773621624007	-0.453535878458076	-0.859036602979798
RIPK3	1.67788592237185	-0.110145390204621	-0.0780846163271752	-0.66140371397944	-0.66140371397944	-0.66140371397944	2.84377687261841	-0.290860678393814	1.58670980016882	1.5287666806824	0.998684467765156	-0.66140371397944	-0.66140371397944	-0.611118054670282	-0.66140371397944	-0.66140371397944	-0.66140371397944	-0.468500555551549	-0.0447857789941944	-0.487428335290835	0.0182090860275074	-0.610475994386718	-0.66140371397944
TXLNG2P	1.94014679201643	1.04357440435158	0.872146152001804	-0.634332701376934	-0.634332701376934	-0.634332701376934	0.330416044866058	-0.0740694691966644	2.44046369190501	1.63485655556213	1.28747091694175	-0.634332701376934	-0.634332701376934	-0.634332701376934	-0.625537211202228	-0.627247477429334	-0.634332701376934	-0.629884564320585	-0.62120789612278	-0.631323939097674	-0.634332701376934	-0.630809687883087	-0.634332701376934
KDM5D	1.08695117808964	1.2727061614681	1.00087253493434	-0.659762733359775	-0.663470118169012	-0.660750467322323	1.02197164047342	0.290755754533154	2.36284461357362	0.877317669029901	2.03054520650452	-0.665562258604538	-0.662773085161344	-0.665027555764357	-0.661506336848956	-0.662839545659094	-0.66211656934928	-0.660092396057468	-0.665057898016415	-0.662787358253693	-0.662782823462781	-0.664479198476292	-0.664956414101366
RPS4Y1	1.74492612369939	1.89435378542712	1.6552073409375	-0.663979671971431	-0.666165487736225	-0.658004543591744	1.08499315030691	0.037090762630286	1.48224876730074	0.526567508911226	1.53585739063927	-0.664994454018395	-0.663642542208552	-0.665560906232626	-0.6654011581282	-0.663086951841654	-0.662269491989923	-0.660753873489307	-0.664454665987343	-0.665119639899269	-0.666165487736225	-0.666165487736225	-0.66548046728533
MSMO1	1.39003646167251	1.96841467748967	1.74341356736829	-0.116847008421154	0.268482069097071	0.00164990025648702	0.888139898621903	0.0177557198730419	0.957895524630447	0.948031280779696	1.59047253285851	-0.88889860731843	-0.914528727899489	-0.973922115518801	-0.867558880032976	-0.911660581634009	-0.860996319625879	-0.754543932969431	-0.659263496631948	-0.644200459159023	-0.836082447964396	-0.740651812324373	-0.605137243147723
RBKS	0.987877228634021	2.0910314845983	1.53997955276923	0.0953376755119922	-0.0420379302331933	0.786036011270478	1.31776750812679	-0.163256838040544	1.10234391937963	0.407405604762718	1.13015736760454	-1.20444417423364	-1.19672202755292	-1.17537737613023	-0.994436803602486	-1.25186078440944	-1.04107718925369	-0.594823650378592	-0.196669675664798	-0.299810042129963	-0.861676519404764	-0.271875819168224	-0.163867522455221
SEMA4B	1.45585122288566	1.20463730440475	1.5355067916126	0.1150549894533	0.0956589974240174	0.221380163479662	0.285370090013555	0.410411000046791	1.72806977098736	0.680896941283624	1.10370712235588	-1.28873060246662	-1.32434854703021	-1.3046243441322	-1.26957120260758	-1.29244449704915	-1.30431746353736	0.234197733800181	-0.0329548713955459	0.305573592277569	-0.400116997489943	-0.560150303488266	-0.599056890828079
INSIG1	1.8345361509648	1.29526107604548	1.43023730452932	0.101427634613343	0.0311831110279624	0.0218208048579071	1.38049489707823	1.32931942154583	0.88572063171328	0.869365279994369	0.857430718532484	-1.07257529688582	-1.05682548556747	-1.06640461966575	-0.973766701927511	-0.985987591379942	-0.980079940070918	-0.441803050603649	-0.575783556011273	-0.520135990160578	-0.746096401383416	-0.764828063779504	-0.852510333467184
HIST1H2BM	2.0169740265975	1.26070762234489	1.03088974403941	-0.12015334513654	0.321261038983228	-0.883871320859819	-1.02456775209491	-1.02456775209491	0.373386228259034	1.63737258687026	0.45014608928057	-0.964001133072298	-1.02456775209491	-0.868221025954187	-0.985036131892931	-0.929033435105525	-1.02456775209491	0.0950009619401278	-0.169214646096192	0.246592474553255	1.73862869600581	-0.581207347855021	0.428049925478079
NAT2	0.64916828540001	0.883471268236367	-0.891522958421275	-0.891522958421275	-0.416378641629312	0.201279055492874	-0.711422180888904	-0.891522958421275	0.0391658474685712	1.63281542187941	3.1992759381188	-0.656309731394612	-0.764833574900256	-0.77008703023488	-0.584477258748702	-0.767852332844106	-0.500249112921546	-0.425676941572652	0.941195824628225	-0.366351819102468	0.623441665260243	-0.153604237562543	0.621998430579306
ARHGAP8	0.255522674392832	0.255233263786177	0.206066447485832	-0.0234418773922495	0.28162652963818	0.412492277391527	0.00786439342238792	-0.680659752055142	2.94104516577204	-0.113979982598147	1.26922090605902	1.06788220494557	0.542642058309717	0.0189456172159664	0.167985136109928	0.381165484760885	0.384603836349709	-1.14079247461442	-1.17366566666745	-1.21064358150591	-1.29384309231886	-1.268611632249	-1.2866579362386
CMPK2	-0.867465070944375	0.582940117023985	-0.867465070944375	-0.389124706001372	-0.349790686987694	-0.272155825577435	-0.867465070944375	-0.867465070944375	2.85051499629829	1.48992753541765	-0.243489909431926	0.157603381702645	1.06494545677187	-0.0736312765485014	0.972446052769599	1.1536402852593	0.97982056207138	-0.529102540841235	-0.867465070944375	-0.867465070944375	-0.454822874371563	-0.867465070944375	-0.867465070944375
MYL12A	-0.974635585719166	-0.607068730029454	-0.974635585719166	-0.610967421781095	-0.974635585719166	2.19353764976819	0.367997938594895	-0.127538788463739	2.6229460778636	1.3154699755975	1.19400456341441	-0.584970830864742	-0.764756285152537	0.333009658578239	-0.465969943040596	-0.0526832757522981	-0.434467454675822	-0.846012026966487	-0.784875340211925	-0.452622383027762	-0.138049528375454	0.145961149743632	0.62096175193894
XKR4	1.23803226651307	-0.0731282611704953	-0.502924401701855	-0.290305702715221	-0.0427196517694846	0.55551754901845	-0.502924401701855	-0.502924401701855	3.77884878110333	1.30169462375098	0.764971699199293	-0.502924401701855	-0.441571404305167	-0.502924401701855	-0.428576522309301	-0.383142248561549	-0.502924401701855	-0.502924401701855	-0.447452710033507	-0.502924401701855	-0.502924401701855	-0.502924401701855	-0.502924401701855
IFI44L	-0.354786600973799	-0.350943089250088	0.330426151638698	0.220990925077752	0.160579961640593	-0.113107790915971	-0.343904104870422	-0.653344429873895	3.22209581801436	2.1705032714305	1.52177080513452	-0.722129606292453	-0.429662507541484	-0.549586610496607	-0.605725643694501	-0.496597981147624	-0.679988060341197	-0.615146634182599	-0.680692018964025	-0.750034081605565	-0.304180564746359	0.110077381087658	-0.086614589127495
CYTIP	-0.449730132373182	-0.449730132373182	-0.449730132373182	-0.449730132373182	-0.449730132373182	-0.076974643847521	0.226027303136312	0.0735177377246496	3.41268242336271	1.8874150502821	1.86659104755037	-0.449730132373182	-0.449730132373182	-0.449730132373182	-0.449730132373182	-0.449730132373182	-0.449730132373182	-0.449730132373182	-0.449730132373182	-0.449730132373182	-0.277478321215782	-0.365828611395099	-0.449730132373182
FYB	-0.0684589151126882	-0.117469081046859	-0.4289799427616	-0.4289799427616	-0.4289799427616	-0.4289799427616	0.118885523169687	-0.4289799427616	3.38218307004914	1.7368980415831	2.1172918131665	-0.4289799427616	-0.4289799427616	-0.400563992584151	-0.4289799427616	-0.4289799427616	-0.398460644051273	-0.4289799427616	-0.4289799427616	-0.4289799427616	-0.4289799427616	-0.4289799427616	-0.364586616511053
ESRP1	-0.29418146931758	-0.285710802440128	-0.304991740030323	-0.375833809706539	-0.36127177052703	-0.379134997842547	-0.347988601538737	-0.371445499078432	3.62600694569329	1.11130093621151	2.26860154794633	-0.327846011060385	-0.353415151572422	-0.375482654732798	-0.335269708170489	-0.33636012070828	-0.333043395818342	-0.352280727960766	-0.361909561764478	-0.375186196979457	-0.376287214917297	-0.379134997842547	-0.379134997842547
PKIB	-0.48051176610247	-0.505805814947608	-0.453925442208678	-0.109848852810794	-0.150141488155496	0.174758829224069	0.116430347500698	-0.353956598539461	3.84332186531851	1.04279515194308	1.71218931198171	0.0577750886899532	-0.333804046254918	-0.44659472130562	-0.388469251141561	-0.375337751297475	-0.241300321588036	-0.539993914919016	-0.531702137876155	-0.504846838626897	-0.620836633044303	-0.555180946640526	-0.355014069199008
IL4R	0.3443993856235	0.548702434014237	0.331640717416241	-0.0419548937263037	-0.895446373651208	-0.40347277722308	0.139522914902503	1.09095600756927	2.61902256708249	2.72192529515229	0.142422193547611	-0.896474821654434	-0.943789097774358	-0.707832883882167	-0.76475782062314	-0.513761399183555	-0.91372931732903	-0.186624136099186	0.224490870367598	-0.495301604100478	-0.476131330476692	-0.194727820707411	-0.729078109244695
SLC26A2	-0.595779295528314	-0.485358192156737	-0.478936182957398	-0.595779295528314	0.113621903861916	-0.459814454256347	-0.326884765851097	1.50365712789362	2.80087260349196	1.94672871773528	1.96943587650743	-0.478719741572332	-0.595779295528314	-0.595779295528314	-0.40476839287774	-0.595779295528314	-0.401052398542848	-0.47985952427691	-0.567276268989573	-0.360551582840961	-0.0303101932513362	-0.320346965218611	-0.561541089056741
COL11A1	-0.650013225388629	-0.419089758558602	0.327401989863868	-0.650013225388629	-0.650013225388629	-0.650013225388629	0.849556575642132	0.94654962679601	1.69088403451199	2.91560012158213	1.81941970225276	-0.650013225388629	-0.650013225388629	-0.586818866526225	-0.650013225388629	-0.650013225388629	-0.650013225388629	-0.569205618164494	0.363328405354991	-0.595354190063681	0.0726651276795119	-0.458009503122614	-0.506808618750128
SDPR	-0.4751907606165	-0.525105865902111	-0.38819217597606	-0.525105865902111	-0.525105865902111	-0.525105865902111	0.0350426606931275	1.05281426129809	2.4750508994999	3.01493712361067	1.39927541462832	-0.525105865902111	-0.488165677216396	-0.525105865902111	-0.525105865902111	-0.525105865902111	-0.525105865902111	-0.313812043732442	-0.358110377181685	-0.300515480783155	-0.3533202037884	-0.369710428856947	-0.204150418459509
TRIM2	-0.4595540225455	-0.534943923888397	-0.455987059292349	-0.173383285260016	-0.548525570446462	-0.46305807941308	0.294566166560316	1.14892826636198	2.24086368754676	3.15918706713425	1.31033323945958	-0.464950650689248	-0.448041603339043	-0.276480110428394	-0.365422278506122	-0.365251623104191	-0.415406528348998	-0.524224314707833	-0.567302842174923	-0.542152012570077	-0.505236205351471	-0.519020830519368	-0.524937486477423
MUC1	-0.454111575769081	-0.414114159061503	-0.356432799507438	-0.462741006094988	-0.456771938298248	-0.437134925314565	0.711430702061312	0.940480085980328	1.68696588530104	3.22701054895603	1.83780813117921	-0.535330742406181	-0.530777175566706	-0.530965999281365	-0.52098384923655	-0.534441729540234	-0.53251804956878	-0.38910160572949	-0.433227620351359	-0.452275888070401	-0.464543118170093	-0.454878128488835	-0.443345043022106
CDH3	-0.446088122325774	-0.446088122325774	-0.446088122325774	-0.446088122325774	-0.446088122325774	-0.446088122325774	0.346041978353368	0.344092202082665	1.34247461736316	3.55488387547173	2.01449392933279	-0.2503664197009	-0.415968506835153	-0.446088122325774	-0.391339463706015	-0.299078499800817	-0.446088122325774	-0.446088122325774	-0.446088122325774	-0.446088122325774	-0.446088122325774	-0.446088122325774	-0.446088122325774
GRIN2B	-0.474423164749642	-0.418993824666144	-0.480946478900565	0.620899993952827	-0.409686036560728	-0.0645817385340018	0.837689213087374	-0.114720496261769	2.66849254410548	2.60334319368075	1.65671731414663	-0.550550363534322	-0.550550363534322	-0.550550363534322	-0.550550363534322	-0.458889899425484	-0.550550363534322	-0.550550363534322	-0.550550363534322	-0.550550363534322	-0.550550363534322	-0.459396984531499	-0.550550363534322
PTGS1	-0.493080820181832	-0.432182929181909	-0.470867161495672	-0.418716646263384	-0.535997956511379	-0.542690161318979	0.109431036767373	0.397324642752476	2.64551293066669	2.62579380598449	1.9982514346964	-0.603065014849937	-0.606245658896328	-0.615349604040626	-0.614220133119077	-0.610917692412824	-0.610442206797288	-0.302597282742552	-0.288998421141304	-0.264688984039775	-0.033024031023143	-0.173720052650618	-0.159509094200799
AOAH	-0.571087662949864	-0.571087662949864	-0.571087662949864	-0.571087662949864	-0.571087662949864	-0.571087662949864	1.27742427157491	0.337254537117301	2.49056956761054	2.56079537227671	1.68975057009277	-0.571087662949864	-0.47106381876796	-0.379335394189544	-0.449878251524803	-0.571087662949864	-0.571087662949864	-0.571087662949864	0.06196116197498	-0.488161004459428	0.126634638070419	-0.473987357327389	-0.571087662949864
TRPC6	-0.501518756177665	-0.495584093916297	-0.502217188925596	-0.509669479477103	-0.509669479477103	-0.509669479477103	1.03670489133034	1.16005682341381	2.60944737303952	2.08110634565483	2.0081102063098	-0.483538146097644	-0.473477318220487	-0.444141329934377	-0.502359838127757	-0.50378118389516	-0.418591365080294	-0.509669479477103	-0.507851547459629	-0.503001524959511	-0.507665824055294	-0.507717572715993	-0.505302032274191
L1CAM	-0.413701056743634	-0.429874112958346	-0.454684784535965	-0.474822834038585	-0.476027630160949	-0.48195554755109	0.881024244038602	0.91499387249547	2.18989090017785	2.33286112133946	2.42635601329413	-0.5069226960557	-0.493772644309476	-0.495317535160328	-0.505062393309402	-0.494319026766164	-0.501709694527393	-0.501130984194837	-0.494569919454678	-0.49871974438736	-0.512997453193784	-0.50797936339752	-0.501558730600297
OPN3	-0.442789934744845	0.41889399299204	0.29270131138774	0.583618477321257	-0.648720385406165	-0.648720385406165	-0.504285602264122	0.222682100800255	0.284256124282039	3.78575566063376	1.68056490870771	-0.46008726619806	-0.648720385406165	-0.551332843866528	-0.648720385406165	-0.648720385406165	-0.648720385406165	-0.212862023770134	-0.0516226682591598	-0.396018601462991	0.110623875510397	-0.550089374587303	-0.31768582404507
SYTL2	-0.121559888878894	0.16381969679733	0.591424352644083	1.07770041074343	-0.3129979503575	-0.00994923665274942	-0.0500655225648451	0.413842857773213	2.2125490973928	2.78789934047961	1.25908664891269	-0.90609888170482	-0.884010559427965	-0.858525363577639	-0.808446815216528	-0.871128784486451	-0.919145154999271	-0.43682668813009	-0.512532815756513	-0.272481343687378	-0.569025911391044	-0.489388550990792	-0.484138936920683
ADGRG1	0.774156147527449	0.566588347650193	1.29480405961661	0.320538415540087	0.0634775803730962	0.221981991255009	-0.217263826307265	-0.64292660234253	1.17395361869698	3.13882141594508	1.40407135280166	-0.73718180938864	-0.752722105018866	-0.752722105018866	-0.752722105018866	-0.752722105018866	-0.752722105018866	-0.619350916885226	-0.495414690302724	-0.489020981696438	-0.577560838651464	-0.663340633718676	-0.752722105018866
LOC286191	0.232143366491798	0.6410645587571	0.512307245464657	0.347052835482555	-0.0827076317718742	0.0515693161731418	-0.589479315593247	-0.589479315593247	1.37925450822025	3.34650584629883	1.79277199322652	-0.589479315593247	-0.589479315593247	-0.589479315593247	-0.556730935630763	-0.589479315593247	-0.589479315593247	-0.589479315593247	-0.589479315593247	-0.589479315593247	-0.589479315593247	-0.589479315593247	-0.589479315593247
TNFSF13	0.582986943995516	0.36731917973295	0.997240248400795	0.773686075711186	0.869209280653362	0.277001085427678	-0.715705921668337	0.140351748584051	0.995815546565836	2.9275332498132	1.38447919174331	-0.953364482641839	-1.00347501793945	-0.809441944968616	-0.970768046979697	-0.990301436405365	-0.975688964558868	-0.325299208277283	-0.234780641795545	-0.320982352856675	-0.546242121729435	-0.715259563155624	-0.754312847651156
CTSD	0.349476710778629	0.0802746033823999	0.169427763992513	1.02012553092446	0.7310861039097	0.409516534690265	-0.297069912584147	-0.0416825897256348	0.915245952936996	3.35010211469867	1.52199623773013	-0.70139458696024	-0.714946446587128	-0.685733064746577	-0.726338306475647	-0.760802319582486	-0.656218779171747	-0.685311015037634	-0.631179318178561	-0.705836332469127	-0.630067012768051	-0.650429915883803	-0.660241952872985
VAV3	-0.30127973633105	0.149508132606597	0.113359042894533	0.253675297608148	-0.0344935342672909	0.410670935560869	-0.319442019491395	-0.166338457528108	2.28596641897	2.10655265891788	2.72254015047048	-0.613941175466899	-0.535799191931119	-0.391050920716543	-0.565153943191912	-0.572076331895693	-0.515991972480027	-0.677964347981503	-0.637778736031272	-0.656068288551045	-0.666833471800953	-0.695377276350559	-0.692683233013127
ATP1B1	0.328706543193425	0.358347986977759	0.413268786697918	0.145138112191223	0.595573774018043	0.411647842793295	-0.0983458341543016	-0.213643750998725	2.3988507400727	1.61881782351997	2.51589187935214	-0.803955901421988	-0.854153131285782	-0.879017819972782	-0.864120331671713	-0.859131125053501	-0.870533300035323	-0.439521778205898	-0.52677914059622	-0.595099345698801	-0.67848205055544	-0.585157364551769	-0.518302614614236
SOD3	-0.356802884861326	-0.248698249961373	-0.365000416037782	-0.2683433721744	-0.354173508071779	-0.342044080788718	0.352101260403236	0.117446369386177	2.24141377693213	2.42430909255914	2.72022069814673	-0.504141508712674	-0.505274849675929	-0.505274849675929	-0.504535121996858	-0.505274849675929	-0.502761120990623	-0.467864653819606	-0.460017559521702	-0.462763100073742	-0.500408424184457	-0.498163740113987	-0.503948907090594
HLA-DMB	-0.437836049999779	-0.403411632579366	-0.250267440514179	-0.406177735164818	-0.431500282769267	-0.369843311554491	0.156088937514721	0.206015343094789	1.54641976960208	2.81503264942749	2.87787784125559	-0.502927125077608	-0.533903717057877	-0.527412218767785	-0.340896047575386	-0.288684815734966	-0.29372676584613	-0.44365886772232	-0.48468655993543	-0.463583699798693	-0.410701619025345	-0.489526702427156	-0.522689949344076
CD69	-0.451307382322568	-0.561627773937936	-0.561627773937936	-0.561627773937936	-0.4595603922107	-0.561627773937936	-0.0973709788518111	-0.396866041962247	1.83746571230362	2.14968119015174	3.1643084930329	-0.359519931063436	-0.561627773937936	-0.509455636759544	-0.528649003563726	-0.508495550724341	-0.561627773937936	0.305645403377647	0.0289111455565752	0.295757221599361	-0.398910398307131	-0.376693778193028	-0.325173428435698
AGR3	-0.383719970145727	-0.383719970145727	-0.383719970145727	-0.383719970145727	-0.383719970145727	-0.383719970145727	-0.341833652009172	-0.383719970145727	2.39407741239856	2.10442042171534	3.00327636959605	-0.383719970145727	-0.383719970145727	-0.383719970145727	-0.383719970145727	-0.383719970145727	-0.383719970145727	-0.383719970145727	-0.330440187672375	-0.334864022450131	-0.383719970145727	-0.35511681924664	-0.383719970145727
ELOVL3	-0.379158393231262	-0.440310031269006	-0.00641643290851649	0.324687214531995	0.419554528497194	0.12820065185672	0.906274863831243	-0.605052570352278	1.34486642141966	2.8561515201254	0.532608440141943	-0.828992646340987	-0.718024486221321	1.93653947535287	-0.560049066236914	0.579219456335362	-0.828992646340987	-0.828992646340987	-0.728661907430841	-0.736992395872505	-0.828992646340987	-0.828992646340987	-0.70847405686481
SNAP25	-0.334608199983952	-0.778138371998009	0.235672178544323	-0.778138371998009	-0.778138371998009	-0.778138371998009	-0.15597507360208	0.160268972227762	2.70487704832258	2.33628994671891	1.4829467554892	-0.575000663268579	0.0971658416000319	-0.201320516702363	0.614027977019066	0.93075651181113	-0.214943907516368	-0.576978569720747	-0.778138371998009	-0.596716496569288	-0.778138371998009	-0.459493200383569	-0.778138371998009
ECH1	0.454507863183886	0.133763375049783	0.569903751268274	-1.31782058228394	-1.28848598342317	-1.3430121640441	0.6514345603286	-0.668202904000468	2.18149152160874	1.87112003464412	1.70840107109089	-0.452263419325778	0.0817613637455346	0.148100687055184	0.180930648142731	0.629687164324442	0.610200873305059	-0.35401817120219	-0.836935727551425	-0.559539690447947	-0.560673950081943	-1.01840010240014	-0.821950218986139
ASTN2	-1.02777395845913	-0.637449151536686	-0.752423420310703	1.16060616204294	-0.60983318788807	-1.02777395845913	0.767631123599788	0.996202087283812	2.29227161684965	1.40412379623814	2.2586730826169	-0.751913358138067	-0.173423603478456	-0.102035108319522	-0.127507718031296	0.35012730894857	-0.415920397478616	-0.344837440126818	-0.389661249251649	-0.781403416130131	-0.768662134790827	-0.775354248464789	-0.543662826715899
SYTL1	-0.637052469196962	-0.951887583231264	-0.733640459185615	-0.981337637490977	-0.995568257406336	-0.939349933191758	1.06252115664192	1.48424831942398	1.29574676426414	2.46276088078588	2.03042337088851	-0.449664847902135	0.0769295030578461	0.231077732934819	0.191572708817692	-0.0272451019981416	0.0935231841860031	-0.625952354991661	-0.618258684615649	-0.575590748200038	-0.519125412900091	-0.279009156071172	-0.595120974618984
SOX2	-0.700113029062191	-0.700113029062191	-0.700113029062191	-0.700113029062191	-0.700113029062191	-0.700113029062191	0.0717672881543271	0.797400103277065	0.673796240418943	2.49402988780932	2.82975275809897	0.106353051888419	0.132438607208833	0.514277470116422	-0.129870642357662	0.642631136855721	0.268780447275942	-0.700113029062191	-0.700113029062191	-0.700113029062191	-0.700113029062191	-0.700113029062191	-0.700113029062191
IFI30	-0.306684109297445	0.203433433491353	-0.0670751716160144	-0.149084443499421	-0.413359381657436	-0.560348091083886	0.122158784386391	0.468090311210479	1.10974988675556	2.34863852237991	3.00235117661817	-0.238839172942402	0.144231344635066	0.255738545598812	-0.114698723889407	-0.0946190677922559	-0.148466369496203	-0.926375509998137	-0.930605944699103	-0.897015890556392	-0.860763013728602	-1.02656649590173	-0.919890618917318
CALM3	2.10753540399186	-0.949026857127767	-0.39009756406233	-0.949026857127767	-0.949026857127767	-0.949026857127767	-0.949026857127767	1.1812722305972	2.37446506651873	0.839548205820204	0.317021694599681	-0.669044527405671	-0.572020117353199	1.21921307448998	0.87840800723326	0.449462113485767	-0.095158074407544	-0.671770652751448	-0.335466566294653	-0.761488119258295	-0.197645989246791	-0.143854511501939	-0.785245388815973
KRT81	1.44745101180827	-0.926995569983878	-0.492799359991875	-0.926995569983878	-0.926995569983878	-0.926995569983878	-0.926995569983878	0.964309929432457	2.80228130042821	0.51801048746101	1.79657521041594	-0.491995050460802	-0.341251005930786	-0.702413421617448	-0.359148937533421	-0.698280599079142	-0.926995569983878	-0.352642214354107	0.0262754651419898	0.52987223458251	0.473883127806868	0.0965279505587136	0.34531729123488
DDIT4	0.270941071984089	0.72859521996474	-0.70677015147216	-0.51641193103318	-0.704166505396458	0.856650349721421	0.584997512839185	1.57618359399172	3.26653859705023	0.642763108766215	0.484991354160973	-0.267962781493528	0.255083873578205	-0.246550982048761	-0.782494138928845	0.0540737390821689	-0.621701059703182	-0.853210312656352	-0.712071380771355	-0.876623887313037	-0.925565887250055	-0.581723515821982	-0.925565887250055
ARL4C	-0.107245489519398	-0.471128555404529	-0.618330945439749	-0.327048844876282	-0.303096662452219	0.10668805853244	-0.0208920467254069	3.07094231052624	2.36608355529961	1.81407478917537	-0.102663595183499	-0.618330945439749	-0.618330945439749	-0.578047639507328	-0.618330945439749	-0.618330945439749	-0.618330945439749	-0.360776503708295	-0.0483701089290398	-0.339591300749618	-0.367055296115917	-0.414342677514172	-0.207544320209468
GRB7	-0.501638509082765	-0.0479765898664674	-0.348593515359486	-0.528439636453518	-0.686337007701173	1.27874417322877	0.997724468473123	2.66976790612672	2.66080004817905	0.0485933761373999	0.372940210574122	-0.686337007701173	-0.686337007701173	-0.686337007701173	-0.631123920753162	-0.641859999814799	-0.686337007701173	-0.18372524677941	0.0551735839217137	0.0691549547973487	-0.686337007701173	-0.465182249420426	-0.686337007701173
PLAU	-0.0791277133757116	0.163443782393055	0.140478913535656	0.495554982604758	0.304587585212781	0.26566877432469	1.06086850777844	2.31122949854252	1.06204979062576	2.55360823139689	0.707231579179603	-0.854796578793798	-0.857257556745307	-0.854662140632232	-0.852861916948158	-0.855669131335773	-0.85148475720464	-0.504572563284889	-0.567876587191993	-0.581440884172609	-0.673325637990298	-0.769331888733581	-0.762314289185161
EMP1	-0.351672277150957	-0.409223525269169	-0.316785311084213	-0.196193468942006	-0.255611438380994	-0.325947664369594	1.11504056121239	1.81949692321951	1.34447949790971	2.56707869538074	1.26344062513855	-1.05449596867175	-1.05509620901563	-1.05983460741355	-1.04890158442506	-1.05511383659928	-1.05126449630271	-0.127737239925851	-0.126547964453882	-0.0539111779251564	0.375543613445736	-0.0592899565201395	0.0625468101432951
LDLR	0.336112267820524	0.198072620341556	0.578436425243299	-0.140537833254808	-0.30768528349934	-0.291737665151556	0.791682158903607	1.78098707549495	1.55250064057482	2.62112783482499	1.04809444606349	-1.04504607644493	-1.01491366329663	-1.04470578313532	-1.01368281035504	-1.02776601950368	-1.06337819900134	-0.275268151350955	-0.338548131052628	-0.270010350286849	-0.177215783730745	-0.522916390246877	-0.373601328956523
NFKBIA	-0.237466517472013	-0.704990692338452	-1.04826138940923	-0.778136642901538	-0.601126866443847	0.246729400729831	1.61286525380559	2.400058321475	0.942110721086299	2.49100849002359	0.402275771125991	-0.900848967690981	-0.903619030792815	-0.684557414802778	-0.448876444409172	-0.657153068046613	-0.652195431782406	-0.222402702612531	-0.0818075830619558	0.177116458677292	0.261581039863529	0.0140849075290153	-0.626387612551808
SLC39A4	0.580524279518079	0.0341476819401545	-0.262185922440485	-0.971871822666121	-0.612806279040377	-0.558957750736692	0.933552988898071	2.79565595247903	1.25530671875776	2.02584364086637	0.20286320738854	-0.61637155781807	-0.780394030517752	-0.880102951548514	-0.739838044349562	-0.504583686892788	-0.774748617391755	0.788322368595515	0.153425778715037	-0.0193821273622532	-0.208634806105603	-0.971871822666121	-0.867893197622466
SOCS3	0.181090853604788	0.747564299432101	0.844844371314084	-0.294644246166355	-0.669229584678552	0.742196981345668	1.17616448281508	2.5166992544443	1.85912471293193	0.801018813432153	0.984021434114835	-0.840647069931128	-0.856865800605354	-0.881491647473022	-0.897529215876254	-0.880689420035823	-0.690981830721582	-0.534875963575056	-0.616684486190951	-0.58573221972575	-0.653159228772489	-0.549805942571702	-0.900388547110924
EIF1AY	0.800565351253212	0.722233326026221	-0.023781302641257	-0.659452412649957	-0.659452412649957	-0.659452412649957	1.43735490927983	2.12675872877259	1.62943390664195	1.89543880559207	1.24561811427006	-0.659452412649957	-0.659452412649957	-0.659452412649957	-0.659452412649957	-0.659452412649957	-0.659452412649957	-0.659452412649957	-0.643945678774229	-0.616794795971004	-0.659452412649957	-0.659452412649957	-0.659452412649957
DDX3Y	0.672745092238606	0.146587922893696	1.20141829937598	-0.643840187360857	-0.663887151446465	-0.663887151446465	1.11239542994378	2.39467752230942	1.37591688030815	1.68528456185723	1.34222463542572	-0.663887151446465	-0.663887151446465	-0.663887151446465	-0.656877188187695	-0.663887151446465	-0.663887151446465	-0.663887151446465	-0.663887151446465	-0.663887151446465	-0.663887151446465	-0.663887151446465	-0.663887151446465
USP9Y	1.16756255830581	0.709681358231723	1.05718579992312	-0.685840731033391	-0.701352591676311	-0.701352591676311	1.24577770572694	1.83240185870484	1.35927298066472	1.4221670394	1.70078096299112	-0.701352591676311	-0.701352591676311	-0.701352591676311	-0.701352591676311	-0.701352591676311	-0.701352591676311	-0.695866296980722	-0.701352591676311	-0.701352591676311	-0.696892135818421	-0.701352591676311	-0.701352591676311
FZD10	-0.642810427132188	-0.642810427132188	-0.642810427132188	-0.526492259688353	-0.642810427132188	-0.498048902581138	2.31553535440983	1.42311744660432	1.9051142594022	1.55463968173122	1.78490515405228	-0.206594581374441	0.196305353650782	-0.353255230708036	-0.154724903582585	-0.610045574811666	-0.608256197015294	-0.560530711018441	-0.551769062229321	-0.642810427132188	-0.642810427132188	-0.610226836916043	-0.642810427132188
SLC6A14	-0.552967332794886	-0.552967332794886	-0.552967332794886	-0.552967332794886	-0.552967332794886	-0.552967332794886	2.7219410746067	1.67045558716623	1.89970182570683	1.82291002499942	0.546653050318597	0.00491001735067401	-0.352646575713571	-0.264946311675129	-0.552967332794886	-0.552967332794886	-0.552967332794886	-0.307436033631346	-0.552967332794886	-0.552967332794886	-0.552967332794886	-0.552967332794886	-0.552967332794886
LYZ	-0.281576546422607	-0.489378085361368	-0.0397320551978775	-0.573440483567166	-0.573440483567166	-0.573440483567166	2.49715721092732	1.24278493197976	2.57069925726907	1.45322982330159	0.976456910604432	-0.528882393953954	-0.549440825999727	-0.504427107421705	-0.457108847168072	-0.456301518070877	-0.548733234898271	-0.544024325262506	-0.573440483567166	-0.553543113862368	-0.54952461996397	-0.526844112398007	-0.417049413832217
TFF1	-0.52313954756212	-0.52313954756212	-0.52313954756212	-0.52313954756212	-0.52313954756212	-0.52313954756212	2.42049570166617	1.14834381113403	2.41775624666532	1.991678986387	0.760602498927084	-0.52313954756212	-0.52313954756212	-0.52313954756212	-0.52313954756212	-0.52313954756212	-0.0967976962590493	-0.4216200335288	-0.373366301559958	-0.52313954756212	-0.52313954756212	-0.52313954756212	-0.52313954756212
LPAR2	-0.518651556041626	-0.637007514153885	-0.726572062392197	-1.00381682424895	-1.00381682424895	-1.00381682424895	1.8460577238862	2.09077148620374	1.90861468434054	1.65063739033267	1.26663005147314	-0.670506824758277	-0.52508140741711	0.100371825084306	-0.00671142098804294	-0.390448697200015	-0.495565100263246	0.00471400353480567	-0.408656623931821	-0.272023884065472	-0.0795054620380989	-0.495504453727212	-0.630111685131563
KLF5	-0.605006338818818	-0.577026660527715	-0.416692839867081	-0.560761297706894	-0.562442300225004	-0.558932696483313	1.9273867558441	2.55641324613148	1.10680790033816	1.77710102886306	1.27723591918796	-0.765924366087224	-0.825396005165237	-0.774713966814544	-0.817822496164073	-0.815770164351645	-0.787008372252018	-0.182351699638961	-0.105662036891047	0.0390503650093014	-0.00665410154635941	-0.16770730293926	-0.154122569894872
KRT7	-0.524541601334305	-0.502796343932595	-0.481300163311542	-0.575677587198936	-0.595168942232742	-0.600827318957409	1.13671185607357	2.47487637630463	1.69792688474061	2.2645374811621	1.36302272338997	-0.608482276763178	-0.608482276763178	-0.606213889273562	-0.593426527488775	-0.607327211272751	-0.605436909858586	-0.272010092271384	-0.340489166220176	-0.347044638475594	-0.235877533366705	-0.409187090798084	-0.422785752151386
CD40	-0.50418587457692	-0.670757059965944	-0.395244720148489	-0.296024393764985	0.830545854782461	-0.641446882345711	1.10522319466279	3.54603946270277	0.354071400156401	-0.11101220603089	-0.260161985929729	-0.797459822320611	-0.761286420487414	-0.797459822320611	-0.797459822320611	-0.797459822320611	-0.797459822320611	1.24206076419834	0.347243708689177	0.312179149240314	0.464188806024941	-0.130253721209503	-0.44387996439456
STC1	-0.423051580682039	0.0264821404749458	-0.3101272635512	-0.497846750489127	-0.0642064604356552	-0.664296153987392	2.46583650385165	2.41873520599043	-0.108186105005965	0.549485538736084	0.252183158580079	-0.859806498329289	-0.853729116074387	-0.836930729413688	-0.835774545840427	-0.897123694853096	-0.851229831109399	-0.237167219684973	0.326115736766671	-0.14785324893636	1.91247562593682	0.275302732888608	-0.639287444832286
LAMC2	-0.67021473559469	-0.604992624963282	-0.638475091572874	-0.758762331619975	-0.671035189661545	-0.719094088283061	2.24739156091133	2.28098117304444	0.862233227035695	0.454043128395226	0.816448612697285	-0.958626134455326	-0.959647132368246	-0.95913518656467	-0.9587189354709	-0.959063059203405	-0.957792666490363	0.684190014856777	0.656568205469185	0.743859347621767	0.272448038954596	0.357474161550568	0.439919705711462
TNFAIP3	-0.332973832521743	-0.351277230715852	-0.550971553717517	-0.544650814222011	-0.605315626713563	-0.766551702047438	2.61290227027359	2.47062171035425	0.470462761232431	0.559050201020498	1.10415243809703	-0.766106006683405	-0.719601410161459	-0.73312907037685	-0.772908863494366	-0.738231090972586	-0.834877641282504	0.528869301962874	0.694994705484126	0.738713279912843	-0.388200928398095	-0.60358978347368	-0.471381113556571
AMIGO2	-0.746066982937852	-0.750890091289198	-0.731987886973798	-0.108790168138905	0.0785158584745467	0.0599866188118695	2.14449277337042	1.21406489762463	0.251347778133317	-0.18447350912604	0.127056617834258	-1.15039872208414	-1.16989006080075	-1.16750066142058	-1.15810629443511	-1.15935919244488	-1.16786753400982	1.50804115033208	1.08443201332421	1.10345802478363	0.441516396572474	0.553973664271887	0.928445310127754
IER3	-0.295278429654246	-0.332553108567027	-0.302134759981972	-0.00807320487855071	-0.201147841151675	0.221938978431185	2.35865072927479	1.08802625191219	0.46802577383861	0.77573038001088	1.08320288667997	-1.2185250830104	-1.37448817426978	-1.29602206271337	-1.3056409883861	-1.27296671850989	-1.37503305555065	0.672361568846742	1.00380737683288	1.01973088848628	0.205242445121215	-0.137884429410544	0.223030576649449
CDA	0.702972537493653	0.437580657212187	0.0177610480452293	-0.641568531387787	-0.26141235621673	-0.31365335688344	1.84184292191712	1.99545036306903	-0.853025802161555	-0.851883220324062	-0.912915825870218	-1.04931931780816	-1.02436628309497	-1.05553493003195	-1.0239483890359	-1.00464502641085	-1.04497961548001	1.22696132721973	0.87911138040811	0.903411338507672	0.647551128084822	0.385630856335706	0.998979096412362
RAC2	-0.28690359728609	-0.328770214425039	-0.21735799397961	-0.547857904217916	-0.552754322769615	-0.542325585114829	2.04833804359708	2.98400541753181	-0.512662836821973	-0.436023930996455	-0.365716078703825	-0.836197428401997	-0.843008493303693	-0.839527485290226	-0.817236279331325	-0.841257530548472	-0.828449302790269	0.211316629056465	0.387337668549792	0.632252309876902	1.26260495206825	0.590517432399242	0.67967653090179
FOSL1	-0.67338628055366	-0.715745369945601	-0.52424203673158	-0.452741785074447	-0.437754880393283	-0.0702032364889223	1.34007650448625	1.55799030556608	0.393017558418356	0.975143717878247	0.181222498898257	-1.27568575520232	-1.17233639758703	-1.14476969836711	-1.15546056737753	-1.136888075519	-1.20855779184428	0.151023196383827	0.947985384365358	1.30331857070805	1.61620833568495	0.407268795184897	1.0945170075105
HIST1H3C	-0.7240296756452	-0.699754747956954	-0.593128436402244	-0.786833067534738	-0.658923320601441	-0.783456522584931	1.36696776099766	1.08324902203418	-0.187389723869798	0.589918086030694	0.439884767687597	-0.984453462399961	-0.981815725384667	-0.92509188595586	-0.958355621578161	-0.909650933973271	-0.934795760746958	0.614085788378151	0.885529674468331	1.18776175209084	2.51143885100321	0.65030420072237	0.798538981221144
CAV1	-0.660440014990917	-0.752110168535334	-0.551270289519904	-0.335315668362873	-0.509694313440751	-0.741913560810136	1.24693235793323	1.75373983132678	-0.246934991852791	0.387262999498448	0.32351336814275	-1.13346562984525	-1.09988785200017	-1.00861614968694	-1.03823240689917	-1.06467142879233	-1.06058715812166	0.582825568344323	1.00564598207501	1.40311207507179	1.75011652516423	0.696726573074245	1.05326435222743
COL4A2	-0.0641597448322232	0.132015930732997	0.289453944212346	-0.646905192432687	-0.895434386367145	-0.786808175029684	0.169313938488486	1.6733609211017	0.551315426671191	1.14066100035932	0.373554055614054	-1.27530528913185	-1.23444801665818	-1.20703293282309	-1.19239000822984	-1.25651808357302	-1.21038692910728	0.404039024116692	1.11260813597711	1.05367109944188	1.82117769802964	0.398380597951577	0.649836985488006
CYR61	-0.676338671232671	-0.343215628606988	-0.543652192397738	-0.722639163481292	0.0833997297842395	-0.724847071297232	-0.137062030950287	1.63287385271257	0.71006071918384	0.95565592575001	0.897932497325817	-1.19120305831667	-1.04280981491582	-0.901581772509461	-0.756714352814713	-1.06615660608768	-0.947430431853569	0.628862016172062	0.958163356780941	0.68817982384399	2.71950047193673	-0.237773815639806	0.0167962166137262
RELB	-0.299996406328889	1.13613694162065	0.316696089474284	-0.50877990192501	-0.823628342414617	-0.207998275001971	-0.382764957693825	0.723412765016675	0.48838358590279	-0.223327031486755	0.925852131570524	-1.49169799146257	-1.33951131376099	-1.50491544845129	-1.3087008724981	-1.11082069492044	-0.688283842485681	0.925828432380172	1.57060381855221	1.53491446442743	1.40025875319457	0.414706036560079	0.453632059730746
COL4A1	-0.198306133093369	-0.11002923825346	-0.261391580100436	-0.817535407972777	-0.69592102711976	-0.705938730248948	0.810593308395941	0.309068069068468	0.506186277105035	0.514173483846421	0.937204772717441	-1.20914792903012	-1.23968339893674	-1.24716478265374	-1.22382548535599	-1.25188394861425	-1.24869531287591	1.12173862499889	0.979696233244002	0.857487064346908	1.13999323067255	1.36579854888198	1.66758336097787
MAFF	-0.369609782421103	-0.152781324401834	-0.304014600578656	0.355218025584316	-0.187292461365933	-0.0131221702926508	0.74278921629472	0.00789470259505245	1.31754975546227	0.215838965159525	0.866782788992389	-1.32739690421531	-1.37267876588058	-1.36181196478099	-1.34165802428769	-1.41311416303741	-1.41886302856577	1.78778575223608	1.19880635328849	1.12778043423989	0.0417493250432938	0.76470238689136	0.835445484040528
ANXA2	0.321687204049985	0.00113942070130052	0.0977762850996838	0.0108563386340171	-0.0558427249286604	0.249216633234487	1.15567840846639	0.543389987448613	0.0636377082660885	-0.0768379286288392	0.173871050343175	-1.44150734459382	-1.46667361303341	-1.49199145548228	-1.46401440301285	-1.47406156744056	-1.47372143727712	1.22649671625932	1.25780248782377	1.51639637503047	0.81457667565362	0.67009532757306	0.84202985581356
ETS1	-0.20878289473808	-0.0360224978789332	-0.00539755674567387	-0.0956883019209929	-0.0599907656295633	-0.115932300849089	0.576551432156015	0.283717017980249	0.0410497692376185	-0.0820644849370745	-0.102109979697124	-1.33053425927026	-1.31833718765797	-1.35763190524346	-1.30518538719546	-1.32368520648758	-1.32483344456071	1.43704108298454	1.47137217551201	1.9851546915214	0.881054995311601	0.935449333672261	1.05480567443626
CRIM1	-0.022199462260931	0.000162100696074309	0.0571607454299651	-0.520732437012445	0.0703051234880121	-0.180640611411246	-0.383781114535037	-0.64080545946523	1.58557235752896	0.445845167666973	1.34539459694888	-1.13848153607965	-1.2092739816071	-1.31198625249475	-1.24373755711469	-1.28118438554371	-1.24716062951821	1.05148146351462	0.785861618078974	0.405724604732522	0.18758478692524	1.30978635709496	1.9351045049378
NT5E	-0.231669346608129	-0.109805656378442	-0.201616059006792	-0.0197393104435914	0.136574156398928	0.551861230558938	0.631754311471845	-0.432860802711116	1.84447738993711	0.925762861024035	1.41903922812928	-1.37167354544067	-1.37855191408375	-1.3838122254842	-1.35393992605531	-1.38856092356005	-1.35426117724032	0.122988966139806	0.292383389102128	0.419925254857505	0.485802560053999	1.06481001523171	1.33111152410709
SAMD9L	-0.455586117132704	-0.391346189401221	-0.527614988123912	0.218459002574097	0.718052363964511	0.538432424805204	0.868962544241467	-0.0188378674962109	-0.0840749735298355	-0.550434953961441	-0.276943747371783	-0.9881650084843	-0.999329996088828	-0.987020929106739	-1.00189719992062	-1.01098587971986	-1.00901435971406	0.119521986308545	0.134556980001946	-0.155096176887801	0.8374854351664	2.58010876031889	2.44076888955826
NRP1	0.182502888120752	0.0529567422483698	0.204005233009754	0.465965613235128	0.287165832307754	0.305488173352306	-0.4769095107456	0.00492028809758066	-0.355303943184471	-0.408545222510867	-0.223602990404804	-1.28821551139211	-1.25981673702856	-1.28853923951645	-1.29271073475951	-1.33004524215346	-1.28936216508408	0.734503737438661	0.826237618091867	1.28642065369764	1.46959343269487	1.97524670391982	1.41804438056541
RBX1	-0.370338812107917	0.0629920825891618	0.145459566777171	0.328536090907602	0.315142708495217	-0.307381656198088	-0.0888758031091527	-0.538008017331051	0.429393202488833	0.219881924674089	0.135216453289123	-1.12948667621858	-1.03110778525673	-1.04453735140493	-1.01156947267266	-1.31544980498954	-1.18826348666003	1.6717918551498	0.328716507224068	0.0882314429988593	0.0973134681567038	3.00724874877421	1.19509481442385
LINC00621	0.0742701482579194	-1.22757636931515	-0.434048552130233	0.99830141995038	1.98430648724507	-0.304185325252077	-0.618853314691452	-1.22757636931515	1.26271986722454	-0.415003282489979	0.77726629138522	-0.631328052100782	-1.12052693068704	-0.509303590157104	-0.968130243131488	-1.22757636931515	-1.22757636931515	1.00298524650942	0.70817696135065	0.458699477358794	1.11928857441835	1.4743580104875	0.0513122837129308
HLA-F	-0.79139648907897	-1.17117019919094	-0.823939171022766	1.42615553736696	1.63973412574023	0.445055544570674	1.89201998370614	-0.603984266285268	1.69646423267472	-0.726714153842341	-0.263642430442829	-1.17117019919094	-0.890114746555156	-0.722168754159158	-0.830585748848941	-0.896811743231013	-0.978275587021072	0.780923190560367	0.438214940168074	0.848287370931475	0.042484482710157	0.102086152812287	0.558547927628321
TNIP1	0.117557478876511	0.13158046435558	-0.0658793047219909	0.207507180393711	1.03998177385612	1.04747969205353	0.895887182698248	-0.254212925158297	0.258416899181076	-0.804914941948177	-0.0887902943087212	-1.10723684813703	-1.24488386413903	-1.37653245083914	-1.26720896833021	-1.27866434647251	-1.26065554722145	2.15998120167223	1.43469184241807	0.832761075733614	-0.594181494061598	0.874145143131292	0.343171050968176
FHL2	0.0279528704058459	-0.183197678796153	-0.598572738136729	0.62868197565593	0.486813623927667	1.74784923981003	-0.104532824386095	-0.210594353675019	0.508087757920439	-0.533966668945388	0.396992377267319	-1.10715700057268	-1.24301760325551	-1.21794927523601	-1.2754570668227	-1.28662433980015	-1.2937837063935	1.20097093024827	0.959306438806687	0.623828424981238	-0.404231920771608	2.10837139913485	0.770230138633267
TGFBR2	0.370488952559183	0.443992835664638	0.223654481371322	0.707328884817926	1.34149015871573	1.14939373316213	0.0648726077681746	-0.568392370455033	0.546571965275172	-0.342556906966232	0.433742928426112	-1.36630377354567	-1.4298949411338	-1.50707612238024	-1.45574563456354	-1.47582822548469	-1.44918679528898	1.1320606215274	0.524896686489717	0.320732343231611	-0.0104283992883384	1.36104364957337	0.985143320524038
CNDP2	0.841633256654358	0.0937750904185512	0.659554978046171	1.89569397340547	0.191199459190753	-0.152863548969511	-0.165480103932185	-0.622090410353146	0.963018714479349	-0.288520269097502	0.409333952583445	-1.28322367791724	-1.15218015304287	-1.03200464702983	-1.28322367791724	-0.899460628907788	-1.28322367791724	0.644202358895182	0.849446504101153	1.21559087616234	-0.499707731948999	1.89710957642355	-0.998580213326767
PAX8	0.756352901633856	0.318155831100741	0.814036140541345	1.62479753242474	0.320311427949009	0.680470583269485	-0.246294493890758	-0.161081053946612	1.90939907108915	0.0847043484713489	0.0226970034016673	-1.33893559200143	-1.34113248586214	-1.34369711239843	-1.34058928470463	-1.34369711239843	-1.34369711239843	1.00130840024319	0.0777157186249352	-0.248677279927222	0.0823679933470206	1.32024611128362	-0.304761535852048
NQO1	0.00447515072308769	-0.0461850459298698	0.17321068289851	0.840481755639387	1.31084964332905	1.00510390247244	0.146477177708554	0.0380973896207797	0.65843340183498	0.862844719056683	1.40022451476092	-1.42394740349729	-1.42966676873869	-1.43026402576403	-1.42321348179104	-1.42496383347727	-1.42979489885273	-0.214247271734115	-0.253240658231207	-0.230879798427305	0.928804057195316	0.614492138101246	1.3229086531026
IFI44	-0.898706266117906	-0.774559233973688	-0.306512272519058	0.831061644960207	0.409533414589011	0.531880538222947	0.975821680679473	0.446844753315439	0.895764241152453	1.30214160690203	2.25948493951161	-1.18606221303825	-1.11116463112048	-1.15523303310049	-0.983873442836297	-1.13400674089465	-0.964257888915122	-0.701925030206726	-0.517371270071564	-0.562592912392923	0.878995065354012	1.01577010170984	0.74896694879014
S100A13	0.403977896214144	0.289953345987024	0.461337918766095	0.957363811154959	0.120108692383239	0.141333629909152	-0.0354871349191072	0.741638445177347	0.257170927828498	2.35694617448339	0.850470103970079	-1.40699589959084	-1.30923496369798	-1.06974473601939	-1.27466905705057	-1.29896236744889	-1.41265566502121	-0.493966042526534	-0.108444458643025	0.306766553280422	1.76079478590115	0.0665476879211183	-0.30424964805906
IFIT3	-0.468634887787787	0.30905706128607	-0.363018551216642	-0.0229808680234678	-0.0110362022485649	0.0701371091833606	1.28713533802394	2.33394142516032	0.438690121933147	2.44703192312501	-0.221591885953982	-0.953889110420562	-1.16220505816327	-1.12040067176732	-1.12492989302461	-1.14104188333272	-0.855822909935188	-0.453503848419047	-0.136195610301798	-0.0928946649610213	0.904509200627162	-0.212107140138182	0.54975100635515
THBS1	0.585449257090575	0.196176787727686	0.120890568839116	-0.161250881331176	-0.278515299498084	-0.584684776808016	1.22579505626512	2.68067025718235	0.836879170019461	1.67645356323415	1.08580476819127	-1.1379477667865	-1.13695723663451	-1.13973737572833	-1.10333615567798	-1.12604726840784	-1.11995570968052	-0.182688706059215	-0.0702322488607171	-0.169495385777444	0.138828518952117	-0.243200725534175	-0.0928984107173527
B2M	0.307320530674496	0.356542276470937	0.770759560873976	0.286225623944445	0.0834101192789212	-0.0332913951370158	0.944193752895464	2.11090955950369	0.195922199624648	1.51642394269937	0.906339819668035	-1.45218475517805	-1.39088527972423	-1.29450921040505	-1.40263780216664	-1.35529640390815	-1.32396958064817	-0.440382492475125	-0.0293919557251654	0.304504210546674	1.00056582709859	-0.132235128394387	0.0716665804827387
ANXA2P2	-0.0400015051544248	-0.0987810496278572	0.271120412246047	-0.0713932219782445	0.0853667731454256	0.0759610024667357	0.952021667707084	1.51059519781899	0.52347484565148	1.44958508503862	-0.142157727404939	-1.48871118030064	-1.48961325277271	-1.46808177346077	-1.44743310149249	-1.41884710516802	-1.4546623802585	0.959828400311655	0.470924025859269	0.389046187991377	0.963975290347598	0.41951757481652	1.0482658342178
HLA-B	-0.709030801553621	-0.368277872890739	-0.53374709378225	0.731176475480227	0.108222316490674	0.415281805764102	0.805634743110797	2.54546780252637	0.681356075952452	1.37994413873155	0.157235418426674	-1.23721232838497	-1.22690959400708	-1.17521079590596	-1.13312494732481	-1.22105828943364	-1.18064264930122	0.87069433225315	0.802730066892464	0.126941763236812	0.788905211415948	-0.391355735038605	-0.23702004265832
KLF6	1.39041140705934	0.791415665546405	1.07609439492305	1.28660263090529	1.15121165887524	0.704149715808913	0.415369575440372	0.151871077692762	0.075185114360601	-0.151451946585413	0.196183054176541	-1.53235858900935	-1.50459459382705	-1.47999335283728	-1.55385250387135	-1.47841078097834	-1.51690192904223	0.219079385489783	0.429927482554402	0.535994416454384	0.471527778772239	0.0106577352312989	0.311882602860388
MET	0.231753148633746	0.446624298560673	0.388833556168798	1.06273627136405	1.7616249223997	1.28697175029773	0.864854342047284	0.270352253870691	-0.189629521212806	-0.071683118594015	0.365504331683551	-1.50456124780694	-1.4479587211638	-1.45777497141165	-1.46046140897818	-1.53480505318476	-1.47000129073286	-0.0709459409578157	0.462333297359502	0.926062313978177	0.235507231132995	0.320194091578559	0.58446946496738
GLRX	0.34164647783317	0.326363648701705	0.274468339566279	0.779879092283621	1.75318649410903	1.35973455586352	0.899484668523782	-0.307383739108386	1.52567290121088	0.611617293421329	1.91317610125265	-1.00573231131951	-1.08075344431478	-1.17846332825298	-1.15427691912628	-1.14406860184447	-1.09731990712018	-0.411725950228206	-0.538705542898313	-0.63126853502602	-0.681656176218183	-0.364113224595521	-0.189761892713143
BCL2L1	1.10862934309204	0.641799678290293	0.479949125186879	0.790604087543618	1.30854768145007	1.27930708391315	0.677857323443009	0.0522092738948939	1.07354606671807	-0.145078419240413	0.922652904305191	-1.39312710465003	-1.44343692761249	-1.48239724365885	-1.43932837611447	-1.46293803695708	-1.45928686330092	0.278262211774664	-0.116421725005994	-0.226592426824514	-0.483492039077853	0.826683681480897	0.212050701349839
HSPA1A	1.19087032624006	1.06384671000629	0.693056835964077	0.753631210536349	1.0561276979165	0.864137674897165	-0.034469400909661	-0.175455264790654	1.65644993943875	0.658583940765694	1.30250648344675	-1.38564350821268	-1.26749117725874	-1.36846189552915	-1.40148233833666	-1.39927756986887	-1.40596082194366	-0.417632679778683	-0.0765026468800999	0.0214500948242312	-0.313426393822659	-0.175376860162296	0.16051964345794
UGT2B7	1.4657151848879	1.03255816375079	0.863747603921502	1.01127144253726	1.17981232949857	0.870119319453623	0.374191244018735	0.306585116298103	1.18435493680067	0.599180173112181	1.10409386490841	-1.34079306013948	-1.35996806906092	-1.34798648290854	-1.36500050567669	-1.36213152711637	-1.36385804629934	-0.336545495110332	-0.423318127837843	-0.356130372475533	-0.286702377036244	-0.163208996581874	-0.285986318944599
CD44	0.410665787013419	0.334030613219689	0.539116889054265	0.774497009853156	0.563078937027474	0.33536822509666	1.70582954679093	1.34120345137927	1.05387047566065	0.891621864249365	1.039043720458	-1.45588519037441	-1.44798638476956	-1.43101944399431	-1.43048540270929	-1.4251608426325	-1.442263611952	-0.285205971285439	-0.0952406515284595	-0.106355829407426	0.334345761877623	-0.259837568704648	0.0567686156775412
STAP2	0.420215703992407	0.540669289204528	1.44189661097843	0.674762832214215	0.820203265879126	0.586654657053195	0.97246411875361	1.11666942770976	0.0286218515937894	0.986202761170051	0.469485782703814	-1.46309122161238	-1.55360323774382	-1.50712572418239	-1.54161586538676	-1.56600134312852	-1.57524053764441	0.293992374334289	0.0528548308258286	0.182227336845012	0.499108860044016	-0.137753753375195	0.258401979771391
HLA-A	1.21094011132201	0.911099537126616	1.48815336867969	1.2961177076379	1.03069905570749	0.778208335301387	0.902387926610596	1.92854243405912	-0.239745408898905	0.543202454831324	-0.322209107191993	-1.1429725158411	-1.13856472558169	-1.13802361099636	-1.13766305494162	-1.12617564346168	-1.13314995422389	-0.571689830418198	-0.408164309504664	-0.222170951908557	-0.238338443399942	-0.629842098549824	-0.640641276357694
TUBB3	0.882910451325808	0.955712292290311	1.52482802006912	0.0735381187320398	0.895314958354424	-0.0952695682835598	0.796241735395499	2.43190064704559	-0.146394521831441	1.02244311608158	-0.204019464477142	-1.27195469552755	-1.16245614197455	-0.931472864384825	-1.14427870138108	-1.25818736221728	-1.10938315168979	-0.564238675327455	-0.42025132598866	-0.553256066499538	0.705201530542804	0.0692512701416813	-0.496179600395975
PSMB9	0.477558754174572	0.817709406651331	0.808503230752147	0.65386547126931	1.84889131355581	1.3342044120966	2.25809915490518	0.660358921264876	0.367349611504982	-0.282068691091224	0.289326604418529	-1.07924856694701	-1.12972113847286	-1.14683953212427	-1.1045605906995	-1.11385421603958	-1.10164235145638	0.0337752008279097	-0.227370913134092	-0.446552490726047	-0.86669948986879	-0.569320622963896	-0.481763477897601
SLC2A6	0.737130110526033	0.419271165499568	1.33845683113435	1.31400315145339	-0.158877130882583	0.368365190680481	2.70380874990167	0.532970609508185	0.223337280383541	-0.0276132556078623	-0.592209164965428	-1.33333151011118	-1.24055529691314	-1.07121052607906	-1.16419962543888	-1.0614601846966	-0.858798237729355	0.814451845336498	0.463244684223587	-0.0468841752951646	-0.571230966610977	0.0554354123944299	-0.844104956711506
C1QB	-0.803879464151127	-0.803879464151127	-0.803879464151127	-0.34588868926086	0.187423422350673	-0.23389590732244	-0.240257799155306	0.262924169086733	2.75593002887782	0.324672656509837	-0.377143774496009	-0.558514484865239	-0.53956492405213	0.589568379694141	-0.803879464151127	-0.416854794663789	-0.531772037173058	-0.803879464151127	-0.803879464151127	-0.803879464151127	1.43494994449703	1.24883289330653	2.06674716572395
LHB	-0.720494100669775	-0.42213745885273	-0.720494100669775	-0.720494100669775	-0.720494100669775	-0.35311855189824	-0.720494100669775	-0.720494100669775	2.61685758983732	-0.397208006865093	-0.170400132907938	0.228386892487317	-0.720494100669775	-0.475549873682493	-0.720494100669775	-0.387891756531703	-0.720494100669775	0.845575817794351	-0.258404861200545	0.268190203603208	1.31669453151802	2.17367617752016	1.49977633520634
ADAT1	-0.864127085324113	-1.41492193208736	-1.41492193208736	-0.00231069185711265	-0.650536666750601	-0.828909270358138	-0.449135497971779	0.778686740185328	2.16181672532473	2.38824860854789	0.427770826827096	-0.531993924615276	-0.327931507037594	0.213071762103853	-1.33259564358924	-0.552786641208819	0.193696027121411	-0.415686349379648	0.734934237554093	0.83805295849338	0.886867944482517	0.101955978949172	0.0607553326775605
ELTD1	-0.836671986310782	-0.781639068995319	-0.889424911813738	-0.0420999611587453	-0.222160179268256	-0.20672381174553	-0.417361044682914	-0.0724382197538417	1.54908194854041	1.7420290384941	1.15320942403411	-1.09568986261281	-1.09568986261281	-1.09272631342077	-1.09069438860017	-1.0896536921321	-1.09250695151993	0.845815919879098	0.668194667260101	0.677244417698197	1.45534577810742	1.17335988377123	0.761199176843044
HIST1H2BE	-0.66966404972967	-0.803123506763312	-0.66465875114744	-0.416328472887424	-0.91973490545818	-0.761175976497224	-0.358891559070883	0.00805340933599828	0.737518986551686	2.02009971694802	0.854359048025246	-0.904358086959379	-0.889543853070173	-0.852126947683623	-0.879896949631341	-0.782310041323444	-0.877862833540744	0.834555998985959	0.981448253064615	0.589307751966998	2.41182997881422	0.958805461790295	0.383697328279801
DNMT1	-0.568703951769109	-0.837970350740547	-0.755148529190658	-0.802054790669346	-0.912162277762919	-0.820807516098269	-0.806771325162914	-0.19617028084267	3.39291573634991	0.203264218503499	-0.474430776155151	-0.125639265477104	-0.0648960180275397	0.691799392738453	0.0503892534131764	0.504208073089031	0.254467463560937	2.03454293356475	-0.0407835719351914	-0.227281224274573	-0.215608128881924	0.44496603669774	-0.728125100929584
DDX42	-0.550435877319513	-0.635034242747086	-0.631291697843359	0.382961624380564	-0.561578621280009	-0.46167609280971	-0.203157160894003	-0.0691037824251363	3.8668744140119	0.0850418753490916	-0.426500743781147	-0.290072437789836	-0.368691986054837	-0.417624793452113	-0.387701783734765	-0.466241856008468	-0.396768964083029	1.75509218101754	-0.118010840223402	-0.288134257841664	-0.0769242740519328	0.798739909284437	-0.539760591703527
HOXB2	-0.459785326987961	-0.250915944165566	-0.371378498711268	-0.377123744445251	-0.459785326987961	-0.459785326987961	-0.307195379750243	0.202086930889197	3.64345907363589	-0.188199349306444	-0.351956721881411	-0.437642678488993	-0.459785326987961	-0.391194463107525	-0.401975610358387	-0.459785326987961	-0.361561381140924	2.46382140383995	-0.287255710675516	-0.271917559815159	-0.138897800623699	0.327503370099438	-0.200729301054279
CYP2D6	-0.488751778855014	-0.130104491370291	-0.549411358136952	-0.393839090123093	-0.268803016228171	0.16050831332703	-0.145231913407363	-0.534312340332135	3.42632894174408	-0.350636548805912	0.0883924317565242	-0.521629149111872	-0.309988704659018	-0.291230086240884	-0.349944501871526	-0.447159871286662	-0.549411358136952	2.7153103594584	-0.19764505843695	-0.31369513038249	-0.29591297061814	0.264075121564864	-0.516907799847476
CCND3	-0.382352167085946	-0.0660578566499344	-0.362836193816118	0.0320844895038926	-0.185189902537232	0.569778160363006	0.510776739713338	0.295426640142856	4.05657487893975	1.17322270415378	0.0137019485816241	-0.646219427131025	-0.709592717530834	-0.215122914970447	-0.63124181339659	-0.547762602828144	-0.643392885255694	-0.103730361832638	-0.650659003415298	-0.550221930276267	-0.267563559534914	-0.504666860738188	-0.184955364398981
HSPA1L	-0.563698209620642	-0.0668196077848628	0.487855173486043	0.41951845440999	-0.563698209620642	0.659945064486113	-0.563698209620642	0.00885650488163209	3.95215616609531	1.32068684902984	-0.563698209620642	-0.563698209620642	-0.563698209620642	-0.427722749410823	-0.563698209620642	-0.563698209620642	-0.563698209620642	-0.042076417174878	0.205858163693226	-0.44608822643975	-0.422335589442248	-0.012851689623176	-0.563698209620642
LSR	-0.68146952088817	-0.68146952088817	-0.68146952088817	0.357491867284456	0.764181682419501	0.796266812694258	-0.13350357337518	0.398916970327933	3.77578710504164	0.375097613072193	-0.0176579152183715	-0.601953028584245	-0.595811962279902	-0.394099995807371	-0.525769112431551	-0.639661266857398	-0.68146952088817	1.15584983236905	0.209164248294795	-0.361897440293925	-0.68146952088817	-0.473584711326865	-0.68146952088817
TNFSF13B	0.752122511311651	-0.510415234054202	-0.629823283022521	1.14229947188089	-0.246254333933496	0.840484106493366	-0.629823283022521	-0.629823283022521	3.8363304331478	0.243527449248004	-0.343617683068256	-0.566529888353439	-0.629823283022521	-0.629823283022521	-0.588511905902097	-0.563266365177584	-0.629823283022521	0.623719137705267	0.233215929350195	-0.149342063179276	-0.527908038875237	-0.100313596021553	-0.296600232436916
BAK1	-0.447294164815199	-0.19999975778406	-0.447294164815199	0.776062913836734	-0.447294164815199	-0.447294164815199	-0.447294164815199	0.05138249717438	4.30707904607834	0.289588434983375	-0.447294164815199	0.208109831770966	-0.306089982832183	-0.3796197455926	-0.447294164815199	-0.447294164815199	-0.447294164815199	0.418069134394511	-0.319625832743358	-0.0960901772310435	-0.376938578552827	0.10101386464976	-0.447294164815199
PLK3	0.26172040421337	-0.261009326503792	-0.0854650662732672	-0.116299567138089	-0.439910409770432	0.176226100631097	-0.484112774842915	-0.0217225092166092	4.24674723139639	0.0372664658708878	-0.160354243366788	-0.500521580166739	-0.517268721623264	-0.273621962438267	-0.417737326248047	-0.434974691382512	-0.37323703512679	1.21835866459881	-0.376678119813497	-0.471495429509548	-0.443002078125121	-0.176759994928123	-0.386148030236758
PLGLB2	0.655440847473498	-0.241124087040135	-0.74268897200594	0.0890127211390913	-0.375429750867747	0.126571022792898	-0.853901410940359	-0.873983245160799	3.60627215881697	0.878109807030297	0.554331973648972	-0.0193806808723482	-0.338991211284877	0.150016148364744	-0.628171640020619	-0.7805510610883	-0.421991182445734	0.210464909968553	-0.350974244605817	-0.640610373112152	-0.777581378681219	1.48679860965362	-0.711638960762605
GTF2H2	-0.584996310453958	-0.597125494351346	-0.633430464203022	-0.559805240096073	-0.550396963115619	-0.531827533959831	-0.408259242717306	-0.163416486428794	4.31125670666761	-0.00593692974820336	0.0862359207022907	-0.183848305631786	-0.0359264555384585	0.802598544164355	-0.127444289529565	0.131492192353829	0.0395401340859197	0.081152733418294	-0.445366814059424	-0.291013593312517	0.0934444391682789	0.0202009639045316	-0.44712751131921
IGHV3	-0.382250685694373	-0.0500672720281588	-0.382250685694373	-0.382250685694373	-0.0265648839816257	-0.382250685694373	0.022211414651479	-0.190862709968152	4.4946456099855	0.0676734285168502	0.291457464487884	-0.323558338778751	-0.350638104454207	-0.200440511617846	-0.305634106975822	-0.351391369866763	-0.317161431518837	0.12146354399268	-0.296504099522378	-0.382250685694373	-0.382250685694373	-0.32087349458476	0.0297489758291487
NOTCH1	-0.892119783615211	-0.919186641193456	-1.0912248289326	-0.0699443044153131	0.0140357869876957	0.179790086212148	0.235427409870551	0.891176407517251	2.99808539396342	2.45062198182833	-0.869188483079742	-0.0881292160583194	-0.0597766270001043	0.227011067364423	0.0991697071495587	-0.611762530265287	-0.535013084643325	0.413818648589878	-0.824775270954288	-0.358246292020565	0.0834573843739909	-0.662095998442693	-0.611130813236341
HNRNPF	-0.548187486586476	-0.648319419206972	-0.32267940972955	-0.834982175458065	-1.28476257383064	-1.17280947550998	-0.288430805503749	1.64873890798939	3.16468303147586	1.00576672029301	-0.429827906163417	-0.51367030434061	-0.298373062283108	0.133467461224661	0.0992827944381472	0.488974419665446	0.345336592047768	1.3877825337919	-0.533744389382169	-0.337853779865773	-0.353550983947929	-0.352402584216096	-0.354438104901647
PAK4	-0.373826379807343	-0.626930678525726	-1.14015367218702	-1.02028909739386	-0.859693126078953	-0.95728928294899	-1.11939641027166	1.6851378837182	2.40852515252789	2.39009522878972	0.0183646281730458	-0.311740725302828	-0.385808313699869	0.254170369832962	-0.0166748880538964	0.0646496397432066	-0.0916334797578886	0.271141977419952	-0.269677190633488	0.478686985897039	0.500078539299297	0.0572222337719762	-0.954959394511754
SPDEF	-0.574073803245046	-0.670333416880386	-0.743553517477654	-0.743553517477654	-0.665153004053476	-0.743553517477654	0.99490695919393	-0.0685795719157593	3.14681010520274	0.456434800226546	1.93618244526687	-0.549498394525165	-0.576319902554054	-0.673422747235416	-0.629560328022122	-0.641523037494195	-0.732793253247568	0.537550826571265	0.248713416608222	-0.422929579946953	-0.222773128066945	1.0929815486463	0.244040617904179
NANOG	-0.495708960517923	-0.125280725056022	-0.0192992405841115	0.531308461095273	-0.513113823832068	-0.728364847625195	0.821839231882593	0.564987625134014	3.79236943428994	0.578585847580503	1.19898767301431	-0.550770075756678	-0.690102761008734	-0.508312059925874	-0.51971697306353	-0.504262587929832	-0.708669756435513	-0.517326162087217	-0.607284873295909	-0.585616270306774	-0.404272632641144	0.385947544964515	-0.395924067894622
PDGFB	-0.816621021644666	-0.596450052692213	-0.0131111890627796	0.793943266697585	-0.167809382559567	-0.60425485705821	0.556471165778627	0.627208083353077	2.53424126884776	1.28742287704462	0.143127391843256	-1.11900598770795	-1.08916823915952	-1.07610529718518	-1.06476968081457	-1.08987921381228	-1.10364725454614	1.1118770100853	0.41871141965342	1.24342997748185	0.620407921284868	0.19893056003225	-0.794948765859536
WNT7B	-0.836661869586273	-0.745087370361659	-0.807340697329792	-0.544456235164782	-0.331365431897763	-0.579672465492762	0.191650210527582	1.86455664211092	2.48172538083961	1.17213853898128	0.530524745791789	-0.915595638787151	-0.915595638787151	-0.878266697378806	-0.903797554085265	-0.896587699353372	-0.835411579745148	1.57845865795443	0.281567242255083	0.666473302598729	0.32625596186535	0.30363389605589	-0.207145701010736
CCND1	-0.556898730856602	-0.377640422317171	-0.534390974413158	0.0128486673440848	-0.312957506585371	-0.334497692941962	0.391574323508303	1.21351313857624	3.39519717149109	1.09893966311078	1.00871007785017	-0.820242206953343	-0.9652022159031	-0.935199026439984	-0.892081916611913	-0.902780163243184	-0.921573129688304	0.662505892727135	-0.267720916715264	-0.00398160930909504	0.0813117838886356	0.308982020348316	-0.348416226866305
TNF	-0.645041222766327	-0.645041222766327	-0.334647270153214	-0.645041222766327	-0.645041222766327	-0.645041222766327	-0.168828666937682	1.80552771149979	2.94373638997394	1.18255972427216	1.57237512624527	-0.645041222766327	-0.56129495033275	-0.645041222766327	-0.543557056928267	-0.645041222766327	-0.645041222766327	0.894664250369417	-0.0392944654860216	0.257567367012658	-0.645041222766327	0.0866452908942929	-0.645041222766327
KIF18B	-0.986872474121389	-1.01615612687621	-0.874028834033987	-0.95674566933	-1.20228436639412	-1.20228436639412	0.384106492220983	2.44380989275171	1.76888814582468	-0.647663408004947	-0.721841800639513	-0.413011735300753	-0.440621575347164	0.139023122467897	-0.493945576998296	0.23287031318249	-0.746401118133868	0.968792466802463	0.975770511552113	0.883038247916193	0.68639869202626	0.843963788808272	0.375195378021308
MCM2	-1.04257175184338	-0.498532892529234	-0.322972058704488	-1.04257175184338	-1.04257175184338	-1.04257175184338	-0.324956076657518	2.99308168795769	0.954232565094224	-0.379388183300061	-0.816881078742634	-0.0332659900133509	0.35532694543849	-0.112063600632591	1.45134452518353	0.70107042609919	0.396541728447552	1.43232708715715	-0.480840214242061	-0.237742352150852	-0.578232424204571	0.502946404259598	-0.831709491086534
HIST1H2AE	-1.01069037785405	-1.12382710406673	-1.09815633967478	-1.02354367940671	-1.06671185754204	-1.14600146310247	0.58826365091423	2.95684570142319	-0.0216183791801102	0.464213880970814	-0.369344377289948	-0.54496205217204	-0.151965287308598	0.902076667341389	-0.127432627305642	0.110574184032015	0.013852010130154	0.299097718749256	0.0912685900666485	-0.0379701339663755	2.05961706387087	0.255485744318511	-0.0190715329475781
HIST1H2BI	-0.763904722798431	-0.823411341200692	-0.807511492777223	-0.826925919559639	-0.97395443688312	-1.00960863016388	1.42499325157714	2.93602106232787	-0.0677794433614576	1.48279376761021	0.376674257567693	-0.832200465936463	-0.420699803191226	0.810502512017097	-0.460325400929189	0.189587269337444	0.175917043594108	-0.717717730404666	-0.529721269763972	-0.415708236304192	1.27541583005769	-0.148987895989869	0.126551795174778
IRF7	-1.05145117280469	0.361520246243599	-0.254038487321753	-0.865053255905805	0.15890154513417	-0.703484291752534	0.554269663158244	3.20893022880005	-0.722176441027291	0.836823465423959	-0.582522212782759	-0.851728717566217	-0.701837233528035	-0.587443815856173	-0.236712751944257	-0.815178098751385	-0.220862539656243	0.596697180078311	-0.467882117602037	-0.538632479337952	1.84289295336686	0.776061859936425	0.262906473695513
MX1	-0.533255754882434	0.141557237295872	0.826619428213676	-0.0618885488599671	-0.37813073604721	-0.726313614088404	0.0447339763103431	3.32093868647354	0.674741870614345	1.23789267919132	-0.104111274664862	-0.893195794215061	-0.70588130059007	-1.19735422693364	-0.8664823198916	-0.984126628444241	-0.297864074083396	-0.461095113445711	-0.752993954570761	-0.427698269718772	1.08817828025526	0.711077577240784	0.344651874840987
F3	-0.66904003916562	-0.732664807240361	-0.736768012683275	-0.741492895266361	-0.744572887987907	-0.72208970903012	3.18993422145209	1.51889795253612	0.0478347672652918	-0.204187561294301	-0.107924511709941	-0.711373690876302	-0.71949596033766	-0.734842303296324	-0.722289588102013	-0.720371765737671	-0.726940499646189	0.566735272522594	0.620917563167541	0.569643646476769	0.599463809797062	0.84803885923678	1.03258813991979
NCF2	-0.636192040696252	-0.639595798924791	-0.622488772849012	-0.629946052279196	-0.630937410016049	-0.624345273870654	2.76793308752073	1.23676266222163	-0.576298210131758	-0.60713302306627	-0.577157713932214	-0.642705743983727	-0.65457852659106	-0.656220616313615	-0.657199950552849	-0.654737023846511	-0.654871542277771	0.965282564543109	0.477579032877117	0.286121695090308	0.49733537195984	1.38112041752159	1.85227286759741
BRIP1	-1.12136267631798	-1.08131235115981	-1.01263705163491	-1.02161452196734	-1.22940438002931	-1.18779274354205	2.07462293500599	2.39885395985902	0.293469242072261	-0.188019255808461	0.105144873273609	-0.60011773862753	-0.35577841273662	-0.294141205384116	-0.390408721436772	-0.236034373943589	-0.428115065107406	0.363954255416444	0.622761633099403	0.707406230368569	1.0313616593964	1.04082369197816	0.508340017226031
INPP4B	-0.921891666311779	-0.849030860466494	-0.88954820884876	-1.00790800161054	-0.977454533483181	-0.974390014125235	2.55984415261808	0.879754339131551	1.00946035821657	0.31447268695758	0.976273609310752	-0.662769995558547	-0.710818090031186	-0.745922791014398	-0.739899338563427	-0.778681661729845	-0.750491545761433	0.100568474824995	0.596661443726757	0.634360875044207	0.467465929685853	1.41402490480168	1.05591993318681
SLCO1B1	-0.6051798147461	-0.6051798147461	-0.6051798147461	-0.0816950096973378	0.0321676276888821	0.453496122991517	3.85068364885386	1.2429122242717	-0.558942624535042	-0.6051798147461	-0.6051798147461	0.832141268167553	0.187864967678011	-0.0260107271307578	-0.6051798147461	-0.6051798147461	-0.6051798147461	-0.6051798147461	-0.6051798147461	-0.589525320327534	-0.0218809403609057	0.146355397491135	0.584231512369925
MYO18A	-0.664580784882534	0.132950500005069	-0.383275747911566	-0.664580784882534	-0.0952757106657475	-0.664580784882534	3.86704874495917	-0.35824821495608	1.00810846231467	0.487645500224252	0.168671603510161	-0.523667720223261	-0.588682887823721	-0.664580784882534	-0.664580784882534	-0.442312584934328	-0.430173913350025	0.265692719478593	-0.664580784882534	-0.287033268626776	0.167381139407481	1.25108677999224	-0.252430692104925
ACSL5	-0.289401857531278	-0.217867603135006	-0.219163674317189	-0.329215296415938	-0.328015190061956	-0.305329620791644	3.54452951138519	2.63037424355941	0.206970755069977	-0.0421697679450104	0.124998053348067	-0.449611774096361	-0.464844494445812	-0.474724779620852	-0.458469101255026	-0.477599081034185	-0.465941869002123	-0.278032308071977	-0.286173254086449	-0.308902885584555	-0.40602779577298	-0.380048055874671	-0.325334154319634
MALT1	-0.340506741322579	-0.272204674057042	-0.267240403985473	-0.377946644337304	-0.382753425751957	-0.382925863148921	3.83437288140793	2.05676613428402	0.494409380090618	-0.0472018377175115	0.392895604679755	-0.413459637209756	-0.468932376890979	-0.531789588891572	-0.505989920997604	-0.48522885722728	-0.467745312872396	-0.290041248304423	-0.292385829415752	-0.307151788729664	-0.427858934342194	-0.212616688652333	-0.304464226607576
CXCL2	-0.0606371181748156	0.204024711697524	0.206342008083318	-0.261413807070407	0.162908507745859	-0.0740609026198846	3.38288331347316	1.97296569878342	0.530834981848465	0.328364541378164	0.968309000566862	-0.801829382412776	-0.79876462241723	-0.808821643145908	-0.811508623618484	-0.802618091196596	-0.813538483820098	-0.306280989614866	-0.187567395446866	-0.267413437276032	-0.654620310743223	-0.608230323139144	-0.499327632880436
AP1M2	0.118587976126364	0.030568597813669	0.507100622980685	-0.528886606288507	-0.379127268068357	-0.528886606288507	3.61499006047884	2.04976108333287	0.253356232266396	0.115201931164897	0.78626759037195	-0.528886606288507	-0.528886606288507	-0.490611573632888	-0.480498191273074	-0.528886606288507	-0.487778455849414	-0.382057971850081	-0.528886606288507	-0.49578117726529	-0.528886606288507	-0.528886606288507	-0.528886606288507
IL18	-0.153042087277186	-0.179090133698395	-0.225065520715312	-0.149772878324192	-0.101139456570517	0.160699827461941	2.83228791929077	2.2471389463364	1.29896500743818	1.20032924851558	0.80482201666511	-0.647185422657216	-0.650862889208281	-0.650862889208281	-0.646062350120969	-0.650862889208281	-0.630471512168237	-0.650862889208281	-0.649072024248386	-0.644294213380503	-0.633098480930539	-0.63163443957511	-0.650862889208281
DUSP4	-0.531943355744674	-0.550142291106549	-0.531040382413566	-0.428958635961892	-0.46427009836054	-0.469888889164945	2.19664316969607	2.51178258285177	1.43066174629889	1.29169639381015	1.61012455607069	-0.518173790101053	-0.506735047150973	-0.504611927561605	-0.510073029369017	-0.510950348831214	-0.495525540285587	-0.481452080646246	-0.475470909170457	-0.477379769568136	-0.505176565710752	-0.534843752889466	-0.544272034690896
MAL2	-0.393751095601846	-0.369400039486189	-0.401054960973068	-0.416993753826922	-0.353805684400238	-0.334957093585596	3.53391769638486	1.59133369767922	1.320957856211	0.392706240396621	1.19165411216682	-0.41485936787864	-0.494515632663739	-0.542915772104715	-0.515936428347301	-0.469396409792307	-0.504533499095869	-0.37762649213775	-0.424298875106131	-0.479457998601925	-0.562459749817249	-0.488902951398319	-0.485703798020722
NOS1	-0.490285634802692	-0.490285634802692	-0.483672933761552	-0.406815606089204	-0.393260458299837	-0.374862291356756	3.25207556498895	1.51790130280212	1.62099516656162	0.718411207813386	1.39183807108688	-0.490285634802692	-0.488501485793825	-0.489430552139516	-0.489204614306889	-0.487673180413257	-0.487530507165938	-0.484818597456797	-0.489479074667819	-0.489546043574398	-0.486729795372571	-0.488553633643828	-0.490285634802692
CDH1	-0.419042561599369	-0.372321875056239	-0.474651749559629	-0.487632642819761	-0.49286240782891	-0.484845804936105	3.39530379471248	1.08214253684763	1.4578408688113	0.901999678089864	1.55785685362443	-0.434919653091748	-0.431612763427031	-0.478539743822314	-0.4711332188824	-0.463716556876135	-0.438089025494849	-0.486936857536088	-0.496055958199039	-0.496302837575876	-0.492475062823975	-0.491048094667587	-0.482956917888654
CXCL1	-0.503377453330271	-0.490707161782205	-0.465542808678327	-0.517758201115306	-0.464408478647983	-0.499303066723474	3.45251789593534	1.77837479972568	0.875502748397585	0.708330964237877	1.20029913210414	-0.607961195362288	-0.609282908218664	-0.610027703346831	-0.608958745357517	-0.608943851168479	-0.608164041703244	-0.0346564171407518	-0.0398033468336817	-0.0931012815190145	-0.460875170160999	-0.431337018803308	-0.360816690508278
EDN1	-0.606785428516814	-0.40105261913102	-0.488041023165057	-0.532767009684966	-0.606785428516814	-0.606785428516814	3.44672003569262	1.62379517899353	0.877279886894149	0.999273425248173	1.19325619129617	-0.606785428516814	-0.601445761921706	-0.606785428516814	-0.606785428516814	-0.585935696997488	-0.595791232453507	-0.266456870680064	-0.292978070272646	-0.168517228880073	-0.207708678308054	-0.332054808882718	-0.0268631466464545
CCL2	-0.339863529130013	-0.333286381484018	-0.333944271733441	-0.606051071093973	-0.620289235725233	-0.676928513319363	3.05644534207654	1.57150813417789	0.877009435267652	1.28616642097754	1.60214374166759	-0.704557321194774	-0.685605187805495	-0.671056179814585	-0.692351060582195	-0.648386705464114	-0.676419254671155	-0.176846589984257	0.164305504777318	0.15075215598522	-0.516905608037756	-0.539777887616714	-0.486061937272663
CTSS	-0.47482202408085	-0.342279466647954	-0.386385328616442	-0.525993786488326	-0.459875075522079	-0.496346083680933	3.0699617872913	1.88771145326513	1.0930075461216	0.970200622687501	1.44686970463152	-0.705546732842399	-0.718793238501318	-0.717898950928525	-0.725464770403662	-0.725667045981439	-0.727525751680437	-0.130067136434149	-0.119435798248239	-0.172345843093199	-0.46349625806868	-0.323672048366481	-0.252135774411938
IL6	-0.334083336628156	-0.282396002456194	-0.487508558843789	-0.538366528061801	-0.443362988491713	-0.456995141835706	3.01301188725937	1.61588413390934	1.51601642305906	0.938311020174634	1.58933878662204	-0.663582830434124	-0.673960457316906	-0.673960457316906	-0.667187016580932	-0.673960457316906	-0.662451767864032	-0.365662989814978	-0.188802238487716	-0.289328600686182	-0.38988891224838	-0.413504181054059	-0.467559785585965
GCNT3	-0.0938542667598558	-0.140252893182942	-0.392369498620602	0.73156096356399	1.86295068220888	0.326163667146296	2.52235984555892	2.52639695061004	0.258782534613256	-0.0657698317920045	0.0314915857547675	-0.708743550919969	-0.718968681500269	-0.708410616900398	-0.718968681500269	-0.718968681500269	-0.69628953649092	-0.550209168667194	-0.649256125485786	-0.632214269476757	-0.461024208811111	-0.440953991426593	-0.563452226421214
OAS1	-0.0463445512578951	0.362622492026738	-0.0827201557958091	0.370959520269355	0.824751455836477	0.686512179926658	1.56421090499789	3.53631816448325	0.184380650012037	0.382442312065167	0.233926770143412	-0.707348611558032	-0.700816423828418	-0.67414655554623	-0.711032413713202	-0.695647925279439	-0.688548191577535	-0.661936328856793	-0.686963272541528	-0.713218993041969	-0.558549475534306	-0.612580797297523	-0.606270753932303
LTF	-0.570528257005143	-0.570528257005143	-0.570528257005143	1.00621079282846	0.112029583481777	-0.570528257005143	2.7928279164674	2.6430999629177	-0.570528257005143	-0.570528257005143	-0.570528257005143	-0.232638006360363	0.612424770785816	1.08670913114372	-0.570528257005143	-0.570528257005143	0.178905887765769	-0.458994827398447	-0.323707870564968	-0.570528257005143	-0.570528257005143	-0.570528257005143	-0.570528257005143
GPR87	-0.413630846636831	-0.458418701514081	-0.415150236165541	-0.402653436724965	-0.425599161321113	-0.261557035620169	3.11993111507003	2.90087601412424	-0.392411303723065	-0.373900542836485	-0.403700890796098	-0.54919047754367	-0.553881838912046	-0.507413380206099	-0.485935611950248	-0.541510192985816	-0.516056322736572	0.631679611168013	0.357109404300094	0.28255778553849	-0.0852905004095193	-0.139407612546152	-0.366445837572392
CXCL8	-0.439018538390482	-0.440963628418346	-0.430275529988885	-0.444851920442834	-0.44916797047886	-0.447372802989458	2.8552940550305	3.32269905543764	-0.0870443041528425	0.0536466260966728	0.0782693306433273	-0.458744884275266	-0.457156508636166	-0.455430996532967	-0.455430356476975	-0.45767587371033	-0.457731060849965	0.0474009841880629	0.049262796273117	0.0958294269518073	-0.297293123409231	-0.378120145796784	-0.346124630071741
LCK	-0.53460185897812	-0.53460185897812	-0.53460185897812	-0.53460185897812	-0.53460185897812	-0.53460185897812	2.38057161952576	3.5555831215429	0.341238310750673	-0.308357040909353	0.0813524281602307	-0.268980278860988	-0.439223338928299	-0.214619822892155	-0.53460185897812	-0.30183726352903	-0.387315956715541	0.108373275238358	-0.103424240892208	0.572453247117866	-0.296988085763184	-0.442011102020065	-0.53460185897812
KCNK1	0.296337124990452	-0.485205549471872	-0.428697409192194	-0.408295451540848	-0.468157810551709	-0.478914618703443	2.35434627823786	3.64684645056593	-0.389252561976135	-0.552101250840574	-0.348540642870405	-0.172707204008104	-0.313408604814082	0.207978403628826	-0.0870491013863817	0.0349031683512768	0.182696692386024	-0.220254709917194	-0.321876228386715	-0.555059607739518	-0.37197596635801	-0.47016485295944	-0.651446547443749
LCN2	-0.352499615325905	-0.352499615325905	-0.352499615325905	-0.352499615325905	-0.13295521207652	-0.352499615325905	3.43387705602976	2.86661912670516	-0.209155434565885	-0.21364346660369	-0.201284589353514	-0.298158496492171	-0.323230671007107	-0.324444372482297	-0.352499615325905	-0.352499615325905	-0.352499615325905	-0.352499615325905	-0.273109955964385	-0.352499615325905	-0.264999356852932	-0.182018858751463	-0.352499615325905
SELL	-0.0255002966618597	-0.06446996995132	-0.243548384459199	-0.0477103160042903	-0.218092505867967	-0.154324722535007	2.75169027408201	3.42264862058119	0.0444298279219286	0.107599018548148	-0.0293716387537959	-0.457367040778302	-0.462569414080908	-0.462821252155348	-0.461283081932455	-0.468642599892089	-0.443633624388564	-0.468642599892089	-0.468642599892089	-0.463607510410856	-0.468642599892089	-0.468642599892089	-0.448854983692964
EPS8L3	-0.371984915555339	-0.371984915555339	-0.371984915555339	-0.371984915555339	-0.371984915555339	-0.371984915555339	3.25995050401114	2.99769963639405	0.208941442734621	0.0262603356543983	-0.0302175286695564	-0.371984915555339	-0.371984915555339	-0.371984915555339	-0.371984915555339	-0.371984915555339	-0.371984915555339	-0.371984915555339	-0.371984915555339	-0.341725862209764	-0.226504100088535	-0.354269482537855	-0.332346127513752
LAMA3	-0.391318062486402	-0.388782329252114	-0.393299729384146	-0.225341037016006	-0.272712484465298	-0.270314817792982	3.01142072759053	3.16067486012337	0.315698945480302	0.243405088456594	0.184938580097546	-0.390832473381116	-0.376074235192177	-0.352579902561714	-0.333867621171847	-0.37485281248578	-0.396165174301245	-0.434920432571151	-0.4473759928384	-0.425178896315054	-0.48621618318016	-0.475909357847631	-0.480396659505122
SFN	-0.741951005462659	-0.741951005462659	-0.196902005764574	-0.741951005462659	-0.741951005462659	-0.424827047110317	1.76672393822991	3.26445525240495	-0.381844643578168	1.56033767500625	0.445171933895408	-0.332407014903817	-0.741951005462659	-0.741951005462659	-0.652848362499485	-0.45484378702356	-0.741951005462659	0.519779868325413	0.25525450550914	-0.0713856762194055	-0.0092297194039273	0.328744796345232	-0.422522674974438
BMP4	-0.579744735532343	-0.40812609257416	-0.592420705364245	-0.72767354178879	-0.659242376364393	-0.72767354178879	3.03340140196898	2.25487193877791	0.00954385850482701	1.54024769965966	0.92198689424881	-0.558294316574197	-0.5452131428141	-0.395374418904171	-0.528677732598579	-0.211146631122306	-0.633753567367786	-0.168573483226609	-0.463721984783905	-0.183093469474941	-0.364026852030699	-0.3557060637976	0.342410862947433
IGFBP1	-0.433727684120791	-0.433727684120791	-0.433727684120791	-0.308730190890443	-0.433727684120791	-0.278164472605944	3.10429072083173	2.84180231864343	-0.25707971834509	1.10632720122284	0.334955667295008	-0.433727684120791	-0.433727684120791	-0.433727684120791	-0.433727684120791	-0.433727684120791	-0.433727684120791	-0.433727684120791	-0.433727684120791	-0.403823892587785	-0.289954912114783	-0.328683033221447	-0.316207478778018
TIMP2	0.639213460289996	-0.525317892318186	-0.525317892318186	-0.525317892318186	-0.309835216160905	-0.525317892318186	1.18990950098591	3.99662514508641	-0.525317892318186	0.128860723062541	0.290978032068956	-0.525317892318186	-0.525317892318186	-0.525317892318186	-0.525317892318186	-0.413146173454583	-0.407020170469678	-0.384474022585442	-0.317528840624586	-0.144245351478235	-0.0100292423371828	0.869071622068186	-0.40051843558772
EREG	-0.021887427113557	-0.313165719891445	-0.365114453400761	0.0565428381201247	-0.0783268541262313	-0.0969542674939711	1.88670563194829	4.04563256032974	-0.112880011552879	-0.299212873576681	-0.353963077115825	-0.393422662174356	-0.393422662174356	-0.393422662174356	-0.393422662174356	-0.393422662174356	-0.393422662174356	-0.309169144443551	-0.303650103857515	-0.292107316363722	-0.317311974327588	-0.371179171913937	-0.393422662174356
SAA1	-0.266998341586014	-0.245092240218134	-0.250074252304616	0.149945941025367	-0.0260411970846958	-0.0364169366080186	1.2952543184656	4.29395459681994	-0.357869356577581	-0.291165580018522	-0.278455902615785	-0.337740886340367	-0.391303578399917	-0.358061326758242	-0.411044901109865	-0.411044901109865	-0.411044901109865	-0.290061117831412	-0.321800315436963	-0.28010956744761	-0.190714059494626	-0.284560421376452	-0.299555072882356
TXNRD1	-0.403630877973054	-0.393032017193075	-0.36098990029915	-0.276224022287784	-0.543969220699559	-0.323305159197585	1.53349934407609	4.14183655367975	-0.346893119677819	0.0126552603874069	-0.352272875154418	-0.595075082933381	-0.44965406187646	-0.198534347576704	-0.438897558363591	-0.408164180672355	-0.426422177443575	0.0631170346727476	-0.0606758890430046	-0.112265632346119	0.298754409354049	-0.0978034790073607	-0.262053000425047
MFAP5	-0.340302040938543	-0.340705413291115	-0.341912783978462	-0.328049312437885	-0.341896641980666	-0.340112316579425	2.26128033847665	3.87109068436154	-0.308317104602711	-0.316877523782005	-0.319397437188718	-0.342589768837192	-0.341805315883878	-0.338357910261649	-0.341495243584786	-0.342197465816844	-0.343269266458038	-0.249065855837224	-0.217856641399986	-0.183969055570349	-0.111678536793844	-0.164202902676901	-0.178312484937974
AREG	-0.12255181936222	-0.168898155860933	-0.165136368152158	-0.32927513473918	-0.329834957409753	-0.348246544426753	2.00137886026929	4.01795256056098	-0.214224343033807	-0.185379461307604	-0.188391707088259	-0.363507741409831	-0.363702423936583	-0.359572779768248	-0.35952318334598	-0.359936311760656	-0.360186163578709	-0.296796086855784	-0.283585515609406	-0.273675338582241	-0.294174946568607	-0.337675055127831	-0.315057382905724
PPBP	-0.293092726452668	-0.293092726452668	-0.293092726452668	-0.293092726452668	-0.293092726452668	-0.293092726452668	2.05114926046047	4.00562719906624	-0.280905497826005	-0.277351856036462	-0.280236312724945	-0.293092726452668	-0.289774769963301	-0.293092726452668	-0.293092726452668	-0.293092726452668	-0.272598040020163	-0.293092726452668	-0.287092932892229	-0.279338653764786	-0.286479982531797	-0.293092726452668	-0.285885696335009
LAMB3	-0.521619775975234	-0.377893815067	-0.483598537015928	-0.521619775975234	-0.521619775975234	-0.477376246285557	1.65128218699367	3.78439256077858	1.24934787660468	0.373857107444809	-0.144003019514029	-0.426390601240419	-0.521619775975234	-0.393790942693281	-0.484326326594883	-0.471550093408798	-0.521619775975234	0.0944862944302229	0.00705547477011558	-0.317502217489651	-0.153607740199856	-0.412075865730113	-0.410207215906393
HSPG2	-0.502265060322901	-0.530064048141719	-0.582110425608419	-0.444529415126473	-0.580627160176397	-0.489189932306733	2.44859268246748	3.28045625472935	0.497633649106469	0.920614078641118	0.324863774309641	-0.659927130074962	-0.605865422685846	-0.634225717769621	-0.502990111665263	-0.600062251041234	-0.663478667188346	-0.00601417858115691	-0.182246936906108	-0.0654774912575097	-0.304603642308092	-0.0782983478388754	-0.0401845002544069
KRT19	-0.210946779112982	-0.392174192778745	-0.350464903127641	0.183436288301909	-0.0839556144464567	-0.0996409038391686	1.95585128718943	3.68186099537331	0.287905249839651	0.622764152402625	0.434601880068458	-0.707978294729804	-0.71904241401222	-0.720624565625046	-0.699989667454994	-0.719114811010663	-0.70800521013787	-0.243542617617578	-0.264695265397308	-0.263628058263561	-0.213426336700586	-0.362240776121854	-0.406949442798903
KRT15	-0.38836666561964	-0.15852280516	-0.410227769931875	-0.338146500561466	-0.077004217883844	-0.209195227049675	1.9510688172307	3.7382078509641	0.250355350908852	0.801597309316241	0.429493140137781	-0.620117115522411	-0.63089924281352	-0.619356210694329	-0.338428242011118	-0.606625165000014	-0.280661431600839	-0.52006478140412	-0.438640091505798	-0.393035967236543	-0.292282882394275	-0.301353453738959	-0.547794698429246
KRT18	0.256975184221467	0.204800616129938	0.426908124026824	-0.48998833540105	-0.554575470295757	-0.51365268125046	1.78551409967863	3.57261267774132	0.143908793734383	1.10726540920869	0.407737194661386	-0.69032142213553	-0.649598831117865	-0.558702784616988	-0.594562263579364	-0.626216196508782	-0.581179385155302	-0.49370712952739	-0.440393228945723	-0.369253454073824	-0.244857590320402	-0.580955422615995	-0.517757903858206
STAT3	-0.16882086343971	-0.189416581357044	-0.484778800108552	0.275691544255839	-0.565028768510536	-0.611931711610898	0.548255650842252	4.00293676066703	0.791849804484429	1.16471106090269	0.180360982018505	-0.779457276302988	-0.746943909219961	-0.230550107544761	-0.189801121861381	-0.462234942211614	-0.648634503906997	-0.404513229947266	-0.392212645764278	-0.302942527155506	-0.0225487495114368	-0.376411977119575	-0.387578087598245
SLC22A6	-0.4731751251257	-0.4731751251257	-0.4731751251257	-0.470031907879039	-0.472203215240689	-0.468704462035993	0.354612863451703	0.550793869017625	-0.471747328951444	-0.471576884769742	-0.472170995371106	-0.392826458956251	-0.380401674586542	-0.367233484945117	-0.473018109278032	-0.4731751251257	-0.4731751251257	-0.463805038456813	-0.466380362234264	-0.468985589201577	2.47810843352449	2.56163180285337	2.25981416868792
COL5A1	-0.403568680250175	-0.463573615856119	-0.449579573257266	-0.426497815523129	-0.476109502749365	-0.476109502749365	-0.471021659774725	-0.458053077309938	-0.458581543986494	-0.469317835767505	-0.455307806676269	-0.236897838488924	-0.175475831456015	-0.239400705394586	-0.2245625105935	-0.256006879515897	-0.126082716339585	-0.370828385518823	-0.36608918959886	-0.366322562186158	1.77433711882867	2.4562542074902	3.13879590667382
MYBL1	-0.678574730059243	-0.65277820540189	-0.686842408553655	-0.758108042293441	-0.56748667867172	-0.610398917040574	0.200632259716467	-0.241382550630249	-0.141707276067286	-0.437860475220414	-0.0140489546516207	-0.534723984605745	-0.615611019712257	-0.720014579118177	-0.69116058398925	-0.694347724085743	-0.634846821338053	0.985649894255314	1.29486575419613	0.690157858918912	0.400685039707695	2.85827679780847	2.24962534683634
BDNF	-0.737310941970396	-0.735072454754114	-0.713518134312257	-0.729802553445763	-0.665361852757867	-0.699066225115953	0.0860409254421574	-0.134627651537382	0.447244787498408	-0.0585926267684844	0.362976563940791	-0.850640989449383	-0.842716702910453	-0.88584910455177	-0.822398186436094	-0.863986512436848	-0.825897989814369	1.16664707141869	1.06326938587396	1.02669503599629	1.07282271152606	2.44162178770332	1.89752365686147
TERT	-0.744250328182464	-0.744250328182464	-0.744250328182464	-0.740009941975954	-0.744250328182464	-0.738973037580065	-0.434625977384172	-0.543002692724966	0.0168054211921928	0.0370947104279378	0.029356575094742	-0.657923684570481	-0.670834281956362	-0.648075688485503	-0.643422257952436	-0.694083647452862	-0.649774578617167	0.795999234878947	1.40751533398105	1.39319444181229	1.61149254861642	2.0637960034447	2.04247283198155
HHIP	-0.469096232175852	-0.470770881812072	-0.481415031679875	-0.461668937980257	-0.478565722515477	-0.474861799991994	-0.476014958714646	-0.479881870922357	-0.479554670487071	-0.479973340281756	-0.47773532310281	-0.432752480748305	-0.450646322144654	-0.442455384558015	-0.445970618625433	-0.440626010554329	-0.434878869363778	0.330576785332013	0.222308132608329	0.164822599424566	1.57554058013149	3.00224073105119	2.58137962711109
LOC100506621	-0.368037607184215	-0.392761730398192	-0.30964680870325	-0.497922619472699	-0.204863814888944	-0.398471386497799	-0.604035002763689	-0.611203365759769	-0.573157444204013	-0.611690184532241	-0.560175458326841	-0.5893350912375	-0.557364472850887	-0.603860264639178	-0.586697800795724	-0.593049517969086	-0.572186964685091	0.642751902645646	1.10129660970965	0.589682124048978	0.911761519084899	2.83482240660107	2.55414497281887
EVI2B	-0.764350360991692	-0.730467550127125	-0.585083311343339	-0.328545846708881	-0.220149435350892	-0.305420143268631	-0.118017966143202	-0.715546279296933	0.550325524118395	0.125962174006138	0.653748346023981	-0.674550798103016	-0.725656444304656	-0.717988626118326	-0.694016128603513	-0.67936354767812	-0.704598244599591	0.184185154979548	0.53008402621456	0.0376477128195318	0.382774481394776	2.25007676019572	3.24895050288527
PECAM1	-0.541314879849385	-0.555957231812213	-0.156623719003736	-0.464864058994866	-0.549372593690824	-0.649024692216193	-0.57347955869412	-0.112815112812087	-0.388766663084661	0.182936608515937	0.123142862462937	-0.106380280185201	-0.489601176253788	-0.445274468926476	-0.584627945303277	-0.649024692216193	-0.539608785163232	0.0674563807385044	0.191798732361854	-0.252505455077611	0.780777356819933	2.03354817161269	3.67958120077201
FABP4	-0.526267348962758	-0.824949109899047	-0.824949109899047	0.707095771166171	-0.824949109899047	-0.824949109899047	0.327236949856939	-0.155834494901301	-0.73473643018737	-0.824949109899047	-0.58703375412192	-0.551355418266514	-0.530225751299522	0.234433401535126	-0.735662287538723	-0.824949109899047	-0.445683109489011	1.25217913464479	-0.0255356841790138	1.12981865633795	2.84623016898009	1.24934158652606	1.49569326929329
S100A4	-0.782583414111504	-0.679774038758735	-0.706733465370984	-0.755275816067178	-0.821056464219621	-0.780123447813986	0.430330897523642	1.18282204748392	-0.18775280009565	-0.147922148279912	0.0155727693638783	-0.741763160562559	-0.711912349727404	-0.702792397890748	-0.746300019536431	-0.707564554258649	-0.735563598379421	0.65048978388562	0.729960016898207	0.50872357693591	2.89343784908789	1.01931853350449	1.77646220038922
CDH5	-0.596410135638683	-0.376889408666377	-0.596410135638683	-0.596410135638683	-0.596410135638683	-0.596410135638683	-0.329124622130524	-0.343455738539287	-0.0976345635997237	0.801034840486268	-0.0297733825266422	-0.538230590246444	-0.596410135638683	-0.596410135638683	-0.596410135638683	-0.596410135638683	-0.596410135638683	-0.135505622305921	-0.199755561381442	0.494750576747284	3.30696095863105	1.89806806839502	1.51365640152357
SRGN	-0.404523588095309	-0.455714673743254	-0.397079829964038	-0.449825614716953	-0.461366930875209	-0.467879892290412	-0.462942489596274	-0.460870883242334	-0.442365369362947	-0.459641333479471	-0.467879892290412	-0.464655746240822	-0.455723877239838	-0.45289882784175	-0.46367111461172	-0.442451975420344	-0.46072879771849	0.0174186032847541	0.226106706005573	0.215996202526911	3.08831896490441	1.61410321737565	2.50827714263228
FNDC4	-0.633881280132818	-0.0315069568544828	-0.203641559141007	-0.709224545415365	-0.192343041708209	-0.0482589535980805	-1.15310525851966	0.979389577218576	-1.15310525851966	-1.15310525851966	-1.15310525851966	-0.320785574770187	-0.76884819601304	-0.600620767505533	0.0110064781190556	-0.277869649785629	0.0336535236986737	1.12329965760514	1.04723492450217	0.599060432632057	2.73986840612979	0.0281432256643099	1.83774533343324
FSTL1	-0.433266841557469	-0.202331632422881	-0.304542521023912	-0.894774231578293	-0.699336672630883	-0.847576601078207	-1.11494488545714	-1.20312221605116	-0.474398230682863	-0.710979379622651	-0.41132107622443	-0.25667449541431	-0.348322952607977	-0.479932205855691	-0.296048277007719	-0.398280506055316	-0.086460656025175	0.810641682670994	1.23829189839481	1.41072455603612	1.64316923950588	1.64992773816355	2.40955826652472
CCDC80	0.0458848010984808	-0.538678415940873	-0.00191657583896942	-0.560591042424007	-0.459621114535013	-0.463871720776395	-0.748561965070405	-0.705238245573993	-0.687351138239777	-0.595602811191656	-0.712770224841395	-0.662092115839081	-0.705697840221578	-0.626485552046184	-0.585250744553055	-0.624091101933285	-0.587740051155705	0.671515671585686	1.37077706832986	1.498943715067	2.63647321666449	1.43970464920261	1.60226153823324
INHBA	-0.322373055446142	-0.473101981230739	-0.511360724632229	-0.483742440938329	-0.558148773654649	-0.568768623069431	-0.430476809308712	-0.458775887406806	-0.632219561953716	-0.613392368327997	-0.62539803226174	-0.625813876768981	-0.632797035934533	-0.632903762028155	-0.629133023611834	-0.63537078257275	-0.616823376795927	0.651713136850506	1.19367241988498	1.5005763254816	2.2653733337982	1.8806389581062	1.95862594182118
TAGLN	-0.524445669162969	-0.531300340569962	-0.519422942168892	-0.56081242863651	-0.57026048697259	-0.570398238557042	-0.576195905537474	-0.552348369518089	-0.538670758523316	-0.54283355444846	-0.557058559659129	-0.564164683852282	-0.571104589521169	-0.559516834268774	-0.528687375275367	-0.539868558559346	-0.549853062391384	0.975542243411289	1.01922739652113	1.18353419145165	2.60984593953495	1.41421319298986	2.15457939371388
COL16A1	-0.450012501098166	-0.285824336527873	-0.140651760002538	-0.220038081089817	-0.112670924674887	-0.015608573857954	-0.199815958432341	-0.196109839475464	-0.973662599829778	-0.943826355720449	-0.959387580604117	-0.843759990847362	-0.834431981484363	-0.904678362851089	-0.687717216586864	-0.723592933150212	-0.790119023304618	1.46979171985567	1.08367580040856	1.3575753601855	1.49493291766116	2.05118317241187	1.82474904901513
MMP2	-0.559335057612676	-0.575434448574703	-0.577709799938437	0.123243928552985	0.318364921860665	0.0244202641022477	-0.779693407504322	-0.783395153429858	-0.57668708525996	-0.574106411048073	-0.579889120996498	-0.691608387814734	-0.69871829620273	-0.680323750553317	-0.587122165904911	-0.658384879693639	-0.663485044462469	0.653835562279785	0.549459888376271	0.699310607449356	2.21725699968411	1.86636748776532	2.53363334892559
MYL9	0.196184922119923	-0.0533567968761005	-0.0230955154273389	-0.157159257076776	0.0208077303857429	0.0299422377021852	-0.801997958187047	-0.796460948546893	-0.699119135507225	-0.71937443864808	-0.688945344444187	-0.79144050688316	-0.802097437478016	-0.803248073281568	-0.765001874935546	-0.783362969105634	-0.781039034676275	0.873040307700971	0.868414971368861	0.633689295737459	1.22061685694567	1.95801754427932	2.86498542483372
BUB1B	-1.11735707900886	-1.13813018117321	-0.711309631400224	-1.07421347737824	-1.12878855622401	-1.10758654448934	-0.600315797865799	0.631636119950464	-0.577862432820456	-0.644246526917953	-0.929350845530422	-0.290356475316759	0.369597356753762	0.518396291703904	-0.0824894746223617	0.0545440178026343	0.0298722774515254	1.0862009475292	1.32008015564175	2.4019827090801	1.13393567079698	1.52926841725609	0.326493058781219
SKA1	-0.918829671473347	-1.01133604087752	-1.00915961694104	-1.01173296473999	-1.00868840229248	-0.910522066212709	-0.228600742860281	0.169417506974519	-0.512436846992372	-0.602723134192242	-0.683077429534468	-0.473520011493254	-0.236784976977363	-0.311418521968211	-7.11833272821945e-05	-0.130981347855969	-0.10285677396413	0.863126812905224	1.3178681633412	1.99827397726354	1.86839717564829	1.02555842740696	1.91009766816292
TCF4	-0.750062793098912	-0.809619986885265	-0.803242238538188	-0.846948770234583	-0.762721847067808	-0.604215279396124	-0.904444434333283	-0.919280061738933	-0.76595088077736	-0.889574356990863	-0.919280061738933	0.185121280426197	0.312157963563914	0.341119001071884	0.0924236431005254	0.405062204514561	-0.0920227413271276	0.2830932145493	0.986696463665574	0.759225972553281	1.33740684548613	2.9608508797654	1.40420598343061
CENPU	-1.21794468914368	-1.22929919261572	-1.20217463371806	-1.22691330925294	-1.13341586903961	-1.1620825616878	-0.367456891699254	-0.540640872410449	-0.47967978307606	-0.712005944507646	-0.533369876514625	0.586237651650902	0.444134670947467	-0.00552066094105986	0.189497137420595	0.289492924200975	0.312174276399168	1.71767161494747	1.1344118446904	1.05405032013749	0.911509209622973	1.53543715868926	1.63588747590021
KIF15	-1.54341940237477	-1.42758796546438	-1.31898559124352	-1.32849056714536	-1.26864406121881	-1.28757572840673	-0.300337773574213	0.0714570151614265	-0.0701045531860581	-0.539468428343565	-0.472971740174524	0.612892466353149	0.515428587317361	0.579771231609999	0.340402399018088	0.482214626450823	0.162246993694415	1.13491371075691	0.76819099493186	0.867274461882884	0.727688048750129	2.0025947868764	1.29251048832849
SPC25	-1.25285181465485	-1.28712844575203	-1.30100507183907	-1.1192898067409	-1.17018857431949	-1.19582434108485	-0.460328760824908	-0.718445216793918	-0.454179190700831	-0.577687755787089	-0.36355149501443	0.402757567635698	0.590915827150481	0.567811300672096	0.210358451002592	0.388351496231072	0.577852194170246	0.753191293264157	0.740537971819058	0.669062137941276	1.27937819174167	2.12990030377269	1.59036373811133
PLA2G4A	-0.736468109149885	-0.604875592757746	-0.0402389130624153	-0.736468109149885	-0.736468109149885	-0.574434267270694	-0.736468109149885	-0.736468109149885	-0.506473592161779	-0.593880264149168	-0.445320243847235	-0.527212439683705	-0.323204516963412	-0.556410516505725	-0.0990927089973407	-0.443074409874424	-0.0402804710680229	1.65805324140685	0.554316216988563	0.696323129578865	0.424117490983257	2.2906516912873	2.81337671184626
GDNF	-0.803015619022783	-0.804046122511637	-0.810596049933716	-0.771713326271722	-0.782542678327107	-0.746075061456424	-0.791987473012249	-0.803048548770849	-0.783121282795576	-0.807047443745343	-0.796104364242845	0.720490932292011	0.294569243690837	-0.195786151604846	0.107160686685187	-0.0238340746188218	0.186619077399294	1.30494943388398	0.694157543353654	0.50875370730418	0.354068340601701	2.91447163853735	1.83367759256572
EGF	-0.647033715312594	-0.606606337501321	-0.741730577157218	-0.892783525555016	-0.594017560730368	-0.71605051578136	-0.798464561137516	-0.786847022979126	-0.371997947996724	-0.909921624593366	-0.527649304547351	0.451005047892377	0.217187855323936	-0.215388437502663	-0.196988305324229	-0.19655967318273	-0.0815389662064158	1.94796834273681	0.637430252647058	0.472127303071043	-0.107059044219873	2.96573810770088	1.69918021035577
GRIN2D	-0.611723198629243	-0.611723198629243	-0.611723198629243	-0.611723198629243	-0.611723198629243	-0.611723198629243	-0.611723198629243	-0.355904022783461	0.319521743791391	-0.45135197272345	0.425231788062067	0.0158868801935783	-0.611723198629243	-0.611723198629243	-0.611723198629243	-0.611723198629243	-0.611723198629243	3.32443827348181	0.305183766831856	0.158988072035359	0.230426743806075	1.68539576510247	1.68286134575322
KIF2C	-0.909045819626795	-0.963594408875079	-0.910244855674939	-0.898261034954918	-0.79987429784796	-0.810797257785492	-0.221371626433467	-0.657749235646455	-0.485829844751569	-0.815245647842923	-0.531694267756576	0.464467254326664	0.0845769887363778	-0.441200357208044	-0.249531018664574	-0.275062707972003	-0.240589693948889	2.537056415602	1.64416352125521	1.27166168693654	0.377143659776334	1.16299003434309	1.66803251401347
KIF14	-0.949029074730288	-0.996521577693776	-0.987175472080418	-0.966176926704256	-0.809956314396933	-0.870288826343013	-0.252741764891709	-0.497302112866742	-0.275387710101137	-0.814726296008456	-0.513402715477264	0.700399146152502	0.10175677701816	-0.429024696560442	-0.210050112645186	-0.358757950228503	-0.270685696155588	2.14738046514035	1.36998209103489	0.985931448956409	0.17109732566182	2.1003860652619	1.62429392765767
NUSAP1	-0.89712977927417	-0.865859757515926	-0.882249081924841	-0.903896121747622	-0.656289456295129	-0.699029074669404	-0.369353778753917	-0.80213487959538	-0.416235611363344	-0.803605329707489	-0.491539541405139	0.530054762371131	-0.0284428960301205	-0.504199056952039	-0.290005555432841	-0.311263076542891	-0.22000428359496	2.33410630453552	1.63541868694148	1.08078387216701	0.0902719282018795	1.77657766122278	1.69402406536541
DOCK2	-0.294948256055234	-0.119719604872611	-0.693108621183903	-0.352724289643064	-0.693108621183903	-0.693108621183903	-0.646565232539472	-0.428821462654701	2.0327577657062	-0.28926424480214	0.237213213372388	-0.693108621183903	-0.627628024207776	-0.693108621183903	-0.53440916938511	-0.629188297585039	-0.693108621183903	1.9554371273122	2.44468318869929	1.74984807221343	-0.0405888835433148	-0.279925052808477	-0.017505122103162
PTTG1	-1.20464615046285	0.606266815121728	-1.32210754529213	-1.32210754529213	-1.32210754529213	-1.07216379567705	-0.209914574433131	-0.0648828224252629	-0.364212783860769	-0.414824051981593	-0.66715932825677	0.345616644799365	-0.221012994112197	0.872086752075899	0.257998852115186	0.516464736079838	0.0500949024719832	1.73225353421463	2.2146917123182	1.5606816607229	0.872392690908691	-0.0562915306740086	-0.7871176330684
PTGS2	-0.616307647878822	-0.513947469397388	-0.499818105632662	-0.516524302681503	0.0235033122325131	-0.756890119962251	-0.756890119962251	-0.756890119962251	-0.502124214858789	-0.493648182255257	-0.689701426370295	-0.177406631315222	-0.687530447308034	-0.191780195643992	-0.420688480530618	-0.486062245721263	-0.435569282875115	1.36844761144355	1.18714610821558	3.00961844300367	2.07692761723149	0.387760667563696	0.448375232665212
IL7R	-0.190828371574095	-0.166552382651562	-0.367653892613622	0.163944083974227	-0.361922717216351	-0.709161176847823	-0.479817407001371	-0.84926955828358	0.383743167154564	-0.787622707404249	-0.618497387162642	-0.788956081347444	-0.784298065756231	-0.631298987387891	-0.770536767786886	-0.532152807762548	-0.815826022313292	1.18142185698573	2.05852465398015	2.73280905804079	1.38442075754606	0.916759845176106	0.0327709102519562
S100A2	-0.32997582409769	-0.234234064791378	-0.268938083296308	-0.381451887816538	-0.517966994436795	-0.424828230463536	-0.529399299413377	-0.561143826665381	-0.3786695848285	-0.108459842571861	-0.308938037999344	-0.734185749721476	-0.731876268451112	-0.716562822760802	-0.70484919299362	-0.724616245525602	-0.714001037931829	1.89723314868843	2.4406906827963	2.53602633073457	1.02150937145821	0.0640025407194303	0.410634919368214
PTGFR	-0.327437237777556	-0.016495371818616	-0.754487843191171	-0.754487843191171	-0.754487843191171	-0.754487843191171	-0.754487843191171	-0.754487843191171	-0.238549014304004	0.444996280277404	-0.686454297116364	-0.754487843191171	-0.333096900788402	-0.249591548827148	-0.626826912624447	-0.651650336189535	-0.754487843191171	1.56973956954048	1.05524484711092	2.56445234597461	1.13515067486418	2.00676403622287	0.389656610984976
COL12A1	-0.233180866756582	-0.259053539336503	-0.197140524257258	-0.803023763959838	-1.02225387832842	-1.02226212714536	-0.315461676737997	0.463543505547031	-0.284235296208279	-0.189992516664608	-0.630994836575164	-0.765810961879308	-0.907882840839476	-0.580222800413192	-0.493867816509643	-0.69612873118373	-0.863258714573722	2.20462038851207	1.51274893369828	1.95207532296612	1.77814702249678	0.768826039334688	0.584809678814108
C3AR1	-1.02402940459509	0.0672884438650155	-0.63910004379715	0.41562727129542	-0.245009445773985	-0.800067297243465	0.157103108946872	-0.552456084033667	-0.00675931125484231	-0.629861447102638	-0.353324973266832	-0.349155190752274	-0.97210120360136	-0.775154987833974	-0.961102542202501	-0.871956841207965	-1.02402940459509	1.13999972810939	2.30944596974107	1.90351043656441	0.580124355837065	0.891566628230758	1.73944223467084
CTGF	-0.485688642636653	-0.300003786538094	-0.326520452915958	-0.534943709932243	-0.477996602866935	-0.35737720618076	-0.793384471538322	-0.883978626111059	-0.211540412617906	-0.359073729114822	-0.187351834445474	-0.765393595334338	-0.790804610535078	-0.726296951299369	-0.707920227563101	-0.834403010163922	-0.803076605488275	1.67244518817149	1.961490497654	1.52808787496057	1.01464884803085	1.543109384518	1.82597268194741
PRAC1	-0.562872071374904	-0.528061087934376	-0.562872071374904	-0.562872071374904	-0.562872071374904	-0.562872071374904	-0.562872071374904	-0.557857971197392	-0.562872071374904	-0.558157115647151	-0.562872071374904	-0.535194222191913	-0.552933600667548	-0.534293021223455	-0.550828581197571	-0.562872071374904	-0.562872071374904	1.31307763870313	1.99357884125997	1.96670876120705	2.2844620580042	0.643126047120374	1.24509296751371
SNAI2	-0.640236375916614	-0.590418525997434	-0.635088145866215	-0.541264774784455	-0.475666064670391	-0.381037939964604	-0.796657663711205	-0.798653808925501	-0.818590313131835	-0.830962819546368	-0.835150058264129	-0.306165763655519	-0.338279000728553	-0.423853484417212	-0.421074878112181	-0.419604394883492	-0.365839023617778	1.70865319139392	1.48865549760148	1.81416251478124	1.57336182218053	1.03508730084819	1.99862270938813
SRPX	-0.668181883643053	-0.62263560560789	-0.680487913381212	-0.332789894583334	-0.215252638290523	-0.257849412915103	-0.96340815354276	-0.965253303993537	-0.905165652869898	-0.924363173330764	-0.911430912739585	-0.285174939921942	-0.280518292285807	-0.32052799256837	-0.284919206366115	-0.326795851781539	-0.343120541918837	2.00005755383291	1.85038560636193	2.01180642504941	1.18057780051745	0.838788840242141	1.40625914373643
LOXL1	-0.537148352300114	-0.490007407589282	-0.357239914743611	-0.647028880371478	-0.482775719836732	-0.566923925003877	-1.07820260636241	-1.02893615514811	-0.623701527102892	-0.601123984676972	-0.65214352507462	-0.422647854228067	-0.332861128673466	-0.35269948493563	-0.377074203124177	-0.448554313581633	-0.366748235069684	2.18933675295921	1.97963973429419	1.86490897428287	1.19938941477368	0.766625870706076	1.36591647080673
BMF	-0.803863822864574	-0.886959875588455	-0.614302984491462	-0.0614873048115765	-0.578620220607386	-0.41700953455049	-1.11149691013418	-1.02788723051249	-0.959109690309012	-0.967260952220864	-1.08213450729109	0.105885423625536	0.18166210632711	-0.0293019283059163	0.289772476388764	0.0185457000331882	-0.0272051526384601	2.45257220762808	1.85314941259513	1.85302051943763	0.952450535594664	0.243919978579023	0.615661754116839
ID1	0.300702144441864	0.291105709625179	-0.0895071248736168	-0.932210494042591	-0.794830245209206	-0.949008565675682	-0.776591565480221	-1.13107785713176	-1.27378548093144	-1.36091423308724	-1.15268638950068	0.719825400822973	0.183672160897097	-0.486031365736447	0.00177357167979248	-0.227615599529484	-0.043297602089326	2.19979307173825	1.62878645706378	1.14288419454548	0.320637945200411	1.07567600749502	1.35269985977784
IL1A	-0.62924660065363	-0.471448678349884	-0.595592365003781	-0.583647192747988	-0.198174681394297	-0.488435401361371	0.8610520767726	0.351269204376343	-0.667618567079238	-0.678453388793323	-0.69349056317302	-0.644450790273141	-0.67764242739792	-0.652981342392018	-0.687088945554756	-0.63676537457465	-0.677175170737378	3.04256778810854	1.74720411403629	1.47009712673283	0.080356762454903	0.614227625335679	0.81543679166921
IL1B	-0.39136747400675	-0.391661099477069	-0.289976334541603	-0.421553212407801	-0.329254561339079	-0.385131563783689	-0.43627692118745	-0.449679993324775	-0.468501825385519	-0.484505091215566	-0.486504694927081	-0.487177031336917	-0.486119013794097	-0.488895024170174	-0.478803072999542	-0.485281872799194	-0.485084548765045	3.27090089357243	2.35147705127618	1.51264617430337	-0.177223192448895	0.166857159845094	0.321115248913174
GDPD5	-0.706893633534341	0.25467547744662	-0.706893633534341	-0.706893633534341	-0.412721828724344	-0.706893633534341	-0.706893633534341	0.0845485039815021	-0.370771748651898	-0.706893633534341	-0.706893633534341	-0.488455475702246	-0.15784126568558	-0.368567756418683	-0.231647563868224	0.403328971921376	-0.545396408041903	3.85967771338808	0.853283954547806	0.333568635651487	0.426458205828826	1.12055014930389	0.187565869763677
ECSCR	-0.491377941741104	-0.509174274517242	-0.51256540462589	-0.524382912650676	-0.520408863509657	-0.525910840848459	-0.516180196581309	-0.532918859733404	-0.52120412762923	-0.529669793863994	-0.532796942195858	-0.510123743158669	-0.504446530150663	-0.508540217303028	-0.519237452659646	-0.499238862890968	-0.498264088316864	3.16689745581406	1.64885591823317	0.892829065898698	0.266785592261005	1.43397071866132	1.34710230150841
ANXA8L1	-0.436327087654682	-0.00463939611487044	-0.359234916449013	-0.937419446040262	-0.934258796466747	-0.975856054054465	-0.0298236798894081	-0.841559747249872	0.0290468937472219	-0.691716823329768	-0.467303739770813	-0.584605917852046	-0.576572075664017	-0.720704863648385	-0.18287247208066	0.0202223986288798	-0.119488927089795	3.10246627333827	1.92224050633832	1.00115213204177	-0.124813784289604	0.671501491120343	1.2405680324296
HSPA2	-0.640333907755227	-0.590149471561469	-0.619668168286499	-0.767284592221739	-0.684761149032484	-0.719077335057275	-0.767715143360801	-0.862036207694067	-0.0410821034258046	-0.501982691599993	-0.123928757982064	0.331525957418145	-0.264869551727233	-0.559150102697969	-0.30394491209806	-0.338571015824512	-0.247409880544162	3.2247830812552	2.01873699820827	1.09227517884306	-0.193004216531727	0.81469257762512	0.742955414051287
CAV2	-0.395331764089379	-0.402641704968918	-0.686518266216984	-0.483536500430569	-0.137065174678835	0.16093412160821	1.09421773594391	-0.438193505418541	0.78748479411799	-0.569056167590084	0.0966160421380087	-0.768318052898384	-0.956935937336533	-1.06593309695226	-0.943686275793994	-0.989988846273344	-0.936781428357787	2.99119224137728	1.29901388927613	0.560642720020912	-0.295687476598166	1.04188906916974	1.03768358395159
ENG	0.135244433825996	0.262853759606944	-0.448131683035575	-0.225634064070859	-0.70386810533429	1.97442804496566	-0.70386810533429	-0.70386810533429	-0.365945046356627	-0.70386810533429	-0.70386810533429	-0.575763029793715	-0.70386810533429	-0.70386810533429	-0.70386810533429	-0.70386810533429	-0.632834450511933	3.1018642465226	0.356677542692165	0.325825341622846	0.258749672075069	1.37259189004584	0.794886290420198
TPM1	-0.124820856578829	-0.193372778948725	-0.119452224789271	-0.0712911245611708	0.247719980773157	0.27700226261544	-0.213809382216632	-0.607409141883929	0.0673638098794814	-0.652210244411249	-0.194481603662704	-1.0902061157427	-1.1001786755153	-1.10704563995662	-1.10150767458902	-1.09914046594336	-1.10578060636967	2.02976405178782	1.32548442061006	0.824818526258617	0.263772047909246	1.87795680030912	1.86682463502625
CDH2	-0.231351621149986	-0.120799095757101	-0.206257375287097	-0.264357067885312	0.181164945072099	0.188740040461578	-0.973985518639124	-0.984532907287012	-0.986198354559231	-0.989930666605994	-0.990260024142048	-0.188435093118065	-0.465159520178924	-0.691664777459708	-0.581132255500305	-0.610875481562112	-0.588948565738367	2.28202241609454	1.60801899960823	0.927451399746582	0.102495644630567	1.90455458829438	1.67944029096241
BNC2	-0.256123673590829	-0.368844838565846	-0.0744660978851217	0.0961302140749616	-0.0624372133405157	-0.203105784170331	-0.89144945549002	0.359459359454251	1.66956650031986	-0.0502051797884855	0.58792566125039	-1.08530573123086	-1.08530573123086	-0.954594930856247	-0.754808902531343	-1.08530573123086	-0.944919717869091	3.00967151936124	0.949036757248876	-0.293910981992373	-0.269969440488748	1.16515001244295	0.543813386109016
POLD4	-0.535520831258827	0.46385123735149	-0.183022563121549	0.288455813299567	-0.535520831258827	-0.330427993429642	-0.535520831258827	-0.391573399403571	1.90983201644482	0.05103672149662	0.477902897903949	-0.535520831258827	-0.535520831258827	-0.398777090989007	-0.535520831258827	-0.535520831258827	-0.535520831258827	3.71931683499757	-0.406536752473536	-0.417246335490182	-0.535520831258827	0.572396926001738	-0.535520831258827
PTGER1	-0.0612191514458903	-0.417056184765922	-0.176743786101172	-0.270742822212442	-0.491395616299058	0.69857743323929	-0.491395616299058	-0.491395616299058	2.44499593432419	-0.410844688088969	-0.422864088721571	-0.491395616299058	-0.491395616299058	-0.491395616299058	-0.465676543610767	-0.491395616299058	-0.469546099035741	3.35864338893761	-0.0692319903829169	-0.350627883335925	-0.427946616169427	0.971448027762112	-0.491395616299058
PTPRCAP	-0.461906737346733	-0.47671796889547	-0.570858835690345	-0.291431822762947	-0.268454486445676	0.356489116477665	-0.303401282603463	-0.218302718436196	3.01605527177454	-0.341343333560613	-0.345215392940599	-0.471058276381007	-0.570858835690345	-0.545096310116311	-0.473149622177314	-0.465912377034446	-0.570858835690345	2.85520704830715	-0.0848467342526593	-0.258897966229221	-0.436942829377931	1.17726953058358	-0.24976660151131
NR5A1	-0.721968337842656	-0.721968337842656	-0.721968337842656	-0.495558373379955	-0.721968337842656	-0.721968337842656	-0.721968337842656	-0.721968337842656	0.237927543748702	-0.721968337842656	-0.721968337842656	1.34008694332525	0.454018254477126	-0.471474624786993	0.386416819997344	0.425996815199718	0.824984388878491	3.60221933024767	0.518497433901289	0.198840355646808	-0.591759373809283	0.2927999880379	-0.225280460900161
SNRPB	-0.927851476422505	-0.927851476422505	-0.927851476422505	-0.526778353104986	-0.927851476422505	-0.927851476422505	0.0593016015121162	0.35670739863582	0.843402828623467	-0.818040452398046	-0.554149154750106	-0.498107892095908	0.403080100586975	-0.095846113067668	0.0538709891691217	0.879756321260423	0.621038545814052	3.61144737294823	-0.666254016519303	0.271533283145902	0.283104097316771	0.588880044413819	-0.173689219378158
MYL4	-0.110413068143259	-0.539372521472033	-1.12220120714527	-1.12220120714527	-1.12220120714527	-1.12220120714527	0.0605395351226916	-1.12220120714527	1.62816785222958	-0.490673757308377	-0.638636490691584	-0.349866210771491	0.708160297249755	0.393015558918854	0.390099837789074	1.55792019675293	-0.351340262294753	1.73310791411052	0.23181019912039	-0.294476225637303	-1.03929344072356	1.94692568288443	0.775330938590485
E2F1	-0.901644683308607	-0.901644683308607	-0.901644683308607	-0.595424381229674	-0.901644683308607	-0.711094407493636	-0.399182171031719	-0.41126277550981	0.612995107876892	-0.901644683308607	-0.530725266049668	-0.573534414735979	0.467975058651927	0.961720445719476	0.758067599867313	-0.72913056628546	0.417388291048898	2.34751063915896	0.216844968103022	-0.0957994920267011	0.0229228332762455	2.78688956286362	-0.037937615660667
RBM15B	-0.755973386023769	-1.15572947708891	-0.972978914291773	0.211264545961221	-0.600953651689514	-1.15572947708891	-0.594970403942767	-0.110928206056613	1.50056764010391	0.38814842126604	0.882198513300815	-0.331828563890952	-0.16958407763424	0.498462748946296	0.0990374202076678	-0.144949600948847	-0.495836280666994	3.01431759111973	-0.0412127488959665	-0.379026119406692	-0.566108092700281	1.71623631642047	-0.834424196999919
MMP3	1.73123650172826	3.08860487946699	1.74527054758092	-0.713136383933811	-0.713136383933811	-0.453069778481112	-0.713136383933811	-0.713136383933811	0.54195474321139	0.0306440096789618	-0.12901583744858	-0.489230846676245	-0.713136383933811	-0.713136383933811	-0.347780483157771	0.464116197176192	-0.0302863314601362	0.765033076748262	-0.386021581855036	-0.113227641107801	-0.713136383933811	-0.713136383933811	-0.713136383933811
COL3A1	1.62937392277523	2.16103349204478	1.26670154728621	-0.901661748809715	-0.891284054295787	-1.02786472286464	-0.820784189764952	-1.02786472286464	0.309772020811707	0.527042513395021	-0.298804313879085	-0.892640208256355	-0.955030764463524	-0.678796036282008	1.00212832469857	-0.0680353922352809	0.471762275312094	0.891481324120898	0.71721556584839	1.14597258955333	-0.882705400494535	-0.886454448578808	-0.790557573056891
KRT6A	1.12502967040958	1.17339441185612	0.592412856549557	-1.03816732994309	-1.00761207220305	-1.03816732994309	-0.806531362419051	-0.85320359198078	1.39573686213583	0.99873079139883	0.261390144557407	-1.03060436378558	-1.00965263829337	-1.03426272038184	0.951170248367911	0.635923703199157	0.714769486441484	1.40335335257042	0.954356527144822	0.677467980808803	-1.0341080251428	-1.00653161294764	-1.02489498839961
WIPI1	-0.766282427319947	3.08990700151273	1.27394884084474	-0.448341779772186	0.954142409435022	0.0250913342721241	-0.766282427319947	0.344592255819304	-0.0923060877718194	-0.331032767639069	-0.292293416399118	-0.766282427319947	-0.766282427319947	-0.678342245971744	-0.655105879676047	-0.766282427319947	-0.671832914055525	2.04497943272896	-0.102683010950155	-0.233844422452805	0.513657071265142	-0.142841257269873	-0.766282427319947
CLDN7	0.434835323614455	1.24002611109794	3.33318363712933	-0.105417503905681	-0.163684555136231	-0.337956880317396	-0.179219820387505	-0.659344421251568	-0.280672569024493	-0.642839075273088	-0.642591859738686	-0.848882207172485	-0.761154521464116	-0.719630288633565	-0.709414175355166	-0.635125830404194	-0.808000491328775	1.38779409821135	0.964891485075742	1.05681068193209	-0.315207469799076	-0.346690929060789	-0.261708738808098
PRSS2	0.510930448271891	0.734182741710543	1.56815676756651	-0.238104626497992	-0.144373624465112	0.277058402643954	-1.30003478754695	-1.26733694524718	-0.438294223261827	-1.22192279432879	-1.3071609767581	0.962942468794657	-0.473444118121392	-0.589771537667621	-0.447938120940068	-0.0133777766306369	-0.30568635549014	2.98949795174619	1.02591210805753	-0.128114467034402	-0.230775789650513	0.165333267513163	-0.127678012663708
ABCG2	1.10224826794005	-0.379821817166506	-0.842783075961732	-0.552361193239552	0.566945535019416	2.06688398391398	-1.29642018448628	-1.31571947457091	-1.07654753581824	-1.22976531760167	-1.30250113535816	0.634633442106986	-0.661238446128504	-0.600657198134637	-0.229184499837974	0.783295148567943	0.418925736741748	-0.216193479487471	0.328862957148311	0.343525141172456	0.408467825744293	1.77047574485659	1.27892957457986
HOMER2	-0.568544485584341	0.569416243612904	-0.205638926280958	0.202603561609121	0.329249401886403	0.0409176813468352	-1.83776354966295	-2.08759745166934	-1.08144774800728	-1.41266259944713	-0.704492017608113	0.0871219505431153	0.421360947551964	0.31162212369128	0.510276086955594	-0.0216006962254214	-0.161687887266385	-0.245447538343365	1.64553056426055	2.19532220096664	0.295775834522025	1.00516340862857	0.712522894520284
DYRK3	0.136282632239415	0.484423602159172	0.269760213436426	0.00774686803879031	0.626061301567824	0.790540803133749	-2.22616667145325	-2.3056709038875	-0.864944843299572	-1.33522789048004	-0.963911277102328	1.42622668994013	0.418945070116618	-0.349565098287984	0.307898625277313	0.0652432729041678	0.252660324201126	0.212367482226177	0.239113324060203	0.396762179761015	-0.284667899386588	1.82503116780029	0.871091027034852
GABBR1	-0.141690085131456	-0.00229288377846087	0.202038244122292	0.68264970298446	1.07731448431685	0.676667625672622	-2.02850220666466	-2.11442270849547	-0.702506153187815	-1.69289929869428	-1.47675745518357	0.720695422477687	0.517372513501018	0.156360566959226	0.599288219744502	0.105765688014715	-0.478091665370025	0.299840766681199	1.08833414430753	0.259677205241356	-0.167488793274139	1.31783000977693	1.1008166559795
CFH	0.0973382736152542	1.1006603124169	1.63947626292909	0.296334285670273	0.219059179608731	0.907449794241049	-0.748745418580189	-0.818479548389803	-0.891368574806206	-0.919341759666554	-0.966871565752536	-0.690914217697591	-0.868214814684018	-0.898211111602043	-0.970342842567835	-0.938860363021168	-0.959275568076417	0.274842666143817	0.0988342637268836	0.0635367283721578	1.40253889386343	2.02481898631315	1.54573613794362
CFHR1	1.5130724261217	0.469207907274536	0.912128723479064	1.2154151744226	0.0189088260890637	0.301031581599715	-0.857323454021268	-0.770769816589557	-0.568205233885175	-0.849525866583041	-0.910938979137392	-0.851195003340459	-0.869763707937512	-0.840940690699508	-0.897128631520865	-0.918756858203311	-0.909950244244343	-0.139159585630276	-0.191338954147542	0.212871411802709	2.45301715344848	1.11823924252618	1.36110457917619
GSTM1	0.510217685429228	1.32867210520701	1.37789478492389	0.363697274161935	0.94515523455593	-0.344078336053421	-0.98292243666298	-1.08801254538867	-0.665629697058609	-0.293076497056101	-0.387822711122394	-1.04226300460262	-1.08801254538867	-1.0171538013501	-1.08801254538867	-1.08801254538867	-1.08801254538867	1.11678639110396	0.493815225306347	1.09793443344053	1.09741418697988	0.0123609185811949	1.82906097115968
SERPINE1	0.605781553550024	0.419911056053263	0.455518412961665	0.547771432084447	0.318879714731259	0.270770738032545	-0.92806303470945	-0.934934701345609	-0.912367738506817	-0.920606423151993	-0.932880342170671	-0.942928267606967	-0.947035125253966	-0.946536347868468	-0.914920177990916	-0.929221966783272	-0.929126654473805	1.03782794888026	1.3145953890223	1.86130523789317	1.97726071139116	0.568659371044734	0.860339214217103
IGFBP6	0.634272802410576	-0.400173770824611	0.5668323520199	1.0948429267652	0.355668978287237	1.02052615945906	-0.502642475096048	-0.787413260463902	-0.739509463674612	-0.978223763200967	-0.913001304616277	-1.04111203668409	-1.08887990454392	-1.05888375966944	-0.909756576305668	-0.777465642089283	-0.995515234921813	2.1026582258952	0.770018647582809	0.470727434363322	1.82632618281464	0.32732329815797	1.02338018433471
GJB2	1.95940997089085	2.02412248614719	1.57494606313634	-0.420364287351928	-0.27316974031406	0.499057928576669	-0.0780067729123705	0.125017397843721	-1.66249951525347	-1.70994432583437	-1.67684070938378	-0.260123672040628	-0.322764137746154	-0.67604811191963	-0.284196538815015	-0.453871154337683	-0.325392387402692	-0.223436359651133	0.419903652273374	0.23085286916635	0.911186737984531	-0.0328728053073695	0.655033412251265
G0S2	2.35270738814036	2.41398691319888	1.68417605560052	-0.107131927864829	-0.42842610060075	-0.542762298273427	-0.67701677570786	-0.690098152409883	-0.766308105107787	-0.731821613492051	-0.720933579887185	-0.732771906375997	-0.744887164826566	-0.753564743773601	-0.747700848679796	-0.775757198109783	-0.743977011804946	0.378274787263986	0.410452999132437	0.561497144287659	0.723902569470553	0.265622152569325	0.372537417250745
FCER1G	3.26946095434622	2.24783165878108	0.667746053108721	-0.0942800624301687	-0.019095289642594	0.400228029395411	-0.6156740359668	-0.286010891225467	-0.824010976888198	-0.770186900537686	-0.878783875484479	-0.612063536420239	-0.644256853242617	-0.466683429750962	-0.719333099244766	-0.775580661657944	-0.659382766229167	-0.00766119891622031	0.115963854268323	-0.0294894527785915	0.431167069818856	-0.276818497260062	0.546913907957353
COL6A3	1.43159931794866	2.21069995989069	1.15612220407292	-0.714561214947192	-0.708042742558218	-0.596521782093314	-0.745055206157823	-0.632266112692284	-0.597785376927085	-0.598497538762179	-0.505773296879372	-0.708894574546074	-0.736646362853034	-0.72805479225304	-0.419622211627996	-0.626362465991698	-0.52302140953143	-0.0228178879860832	-0.0699756562637227	-0.319721832973767	0.710604119583624	2.31497615019242	1.42961871335599
KLRC2	2.09742426258715	1.26204574811894	1.65293796718751	-0.505683376913514	0.70205033145344	-0.596429265721835	-1.26588717227436	-1.4620428378733	-1.00129099789558	-1.36682663764546	-1.45394198565876	0.0750434891459566	-0.0445814093333709	-0.139430817681077	-0.169977330496707	-0.0661117074071623	0.513759879108211	-0.17054702844124	0.261856963655315	-0.536463955567715	0.0129701228949273	1.49703326847699	0.704092490281635
ID2	0.177999529276714	-0.486220589206309	0.355869869538298	0.908653229555859	-0.17361700742057	0.338742415374826	-0.48504319648698	1.18997181496055	-0.333102172677085	-0.432880587384869	-0.493362620968186	0.0639808970109139	0.855382392644182	2.22043254346474	1.08129588520992	1.19455143063306	1.21646973098874	-1.21421088624455	-1.34768960339514	-1.29696599098712	-1.04753874599794	-1.17200262090147	-1.12071571698759
PYGL	0.106803861241083	-0.218936506666578	0.10060981777603	-0.315670324808825	-0.463636522572777	-0.305447943760656	-0.225411879409794	2.58137411717339	-0.485392156189106	-0.13306583445002	-0.324327717848408	0.0813890136336679	0.546032814349994	2.04925876160608	1.01230639629925	1.20949312316832	0.958045342932127	-0.939019927185104	-0.84215138250081	-0.794120332074263	-1.23818221568859	-1.19894788115677	-1.16100262386824
SPR	-0.335282412030293	0.769918039821286	1.9268097506065	0.427418835920803	0.596859731817157	-0.0550322154640932	2.07304481196035	0.859006276245934	-0.905144258481145	-0.461413231911691	0.966163372982168	0.2350454951096	0.0134217116034901	0.0328259088123138	0.0850457254101182	0.42066948914754	0.627007301719008	-1.57708840021933	-1.26096654789159	-0.571388607501467	-1.31410043656582	-1.36674177521345	-1.18607856587738
NPDC1	0.71953618750621	0.320033861597342	0.224006701398366	1.29063932617327	0.301361375566023	0.60223717136459	0.0112941232177707	1.25886650482001	0.355383688568007	1.42105322581663	0.579320612572927	-0.143677707124819	0.280943641049654	0.798504962571335	0.570367395100159	0.297544208131013	0.249195678240387	-1.47006599088833	-1.46808782086369	-1.49705583982658	-1.52604484061118	-1.547106359996	-1.62825010438309
MAP7	0.949754632148709	0.600284670211491	0.978169297421013	-0.292221312737047	0.482579838763008	0.00948738786015831	1.46466254406725	1.03720388950263	1.2892258462938	0.701926306664957	0.788814938470092	0.374533118388187	0.126116995490526	0.132845231446741	-0.0333398679308489	0.073286796715449	0.181215398075238	-1.28641797581189	-1.32240062917891	-1.3447636437568	-1.63628957553576	-1.64178881245838	-1.63288507410962
CGN	-0.494100271522332	-0.703523485277025	-0.32056786777056	-0.703523485277025	-0.703523485277025	-0.703523485277025	0.618437241258951	3.41461753682994	1.63685137442146	1.15917401832962	0.29737455922858	-0.319858476840722	-0.651861548561332	0.138310740010799	-0.265294071528441	-0.703523485277025	0.945214781946279	-0.640201927272131	-0.143008078483743	-0.0610539094448403	-0.65204192440485	-0.553067664912234	-0.59130708489932
CYB561	-0.31273836578228	-0.216413935427413	-0.367013723003299	0.588072399908611	-0.457790690230098	-0.49687035766143	0.97894181165997	3.31070706691249	2.1147951603417	0.43757674672095	0.113382687492597	-0.559338239558012	-0.503424386616312	-0.372011492668045	-0.157196996412104	-0.336025204146678	0.394340607711717	-0.116237866350778	-0.899042177207256	-0.795000424345763	-0.816379064556147	-0.642766626809216	-0.889566929973195
PODXL	-0.879422277883431	-0.652645229283777	-0.759439161391362	-0.879422277883431	-0.879422277883431	-0.879422277883431	1.83576474389739	2.61567759624855	1.4194422721886	-0.172961164567679	-0.586738729794027	-0.338498092846113	0.577327251049717	0.951337481775816	0.218984501312805	1.11143101039961	0.187030652651826	-0.601674034156333	-0.82088426261961	-0.879422277883431	0.378685949205862	-0.156623742631968	-0.809105652022151
PRKCQ	-0.33159264919751	-0.905601066487943	-0.905601066487943	-0.905601066487943	-0.728578682308069	-0.498460728062407	1.30867708197157	2.42823583707841	0.885902101179652	0.572298297201794	0.100298711454201	-0.204542381496746	-0.00879926829073942	0.270712731438967	0.581529219058941	1.12171695381783	2.05849343388038	-0.847748347044707	-0.649548139218552	-0.670808283160901	-0.905601066487943	-0.859780555862407	-0.905601066487943
PCDHAC2	-0.408149926354406	-0.900738312273437	-0.994577591366901	-0.705697655791789	0.820290311743615	0.740227584491545	2.2158805032314	1.3970778541385	0.57171838065545	1.49100776659862	0.810470361875831	0.854034984856084	-0.104420777706078	-0.609222657732875	-0.031431278895247	0.149531396050662	0.862019154246997	-0.925680457683278	-1.04856908591432	-1.10000613897071	-1.10000613897071	-1.10000613897071	-0.883752137258237
CXCR4	-0.959739692888248	-0.94196194809889	-1.01978217650895	0.0324802032886121	0.091232569873121	-0.125439787682311	1.31745537414722	1.43873843679629	-0.285314729474199	-0.38033604997902	-0.359770672811362	1.19393385040031	1.33527597783301	0.861384875253827	0.945619994276015	1.25747146066163	1.59531587411228	-0.992550355777276	-0.972910748930745	-0.995222359226621	-1.01240219049877	-1.01978217650895	-1.00369572825698
CYP39A1	-0.868665026517615	-0.738544582877893	-0.883978514465347	-0.130713336452692	-0.551354948987997	-0.857238395179916	0.582073333240432	1.5326456940661	-0.23772652276057	1.25323246237895	0.60389379349796	0.917000832431715	0.231093326715495	1.14998953421214	0.768991837423238	0.458837642442493	2.40187469604392	-0.669131076334959	-1.04737371877319	-0.90117547500008	-1.04737371877319	-0.918984117555791	-1.04737371877319
GAD1	-0.786392496098672	-0.643995761134443	-0.8182936433449	-0.394842586168572	-0.745355808634455	-0.762588471171332	2.00079208355663	0.861470685756361	0.213138741068198	0.3052530248582	0.762936637844234	1.43304496669079	0.512777131605036	1.25334247437437	0.532929991672256	0.383299668886769	1.81006424600435	-1.00108802926545	-0.843147824021601	-0.777978193505016	-1.06716185875768	-1.0695254959864	-1.15867948422868
CDKN2A	-0.943359740338443	-0.777014152415762	-0.943359740338443	-0.778778539387866	-0.409015507295769	-0.7385333913199	-0.943359740338443	-0.943359740338443	-0.0130071836110826	-0.80817618531436	-0.759340298526569	0.467409739785181	1.19375120931734	2.78944593618588	0.0349948292590122	1.18918780291825	1.01230266925276	1.559657956496	0.516560393778104	0.237848409430179	0.0504766004029616	-0.205707622613112	-0.788623704987487
ZNF286B	-0.719080863964766	-0.719080863964766	-0.719080863964766	-0.719080863964766	-0.719080863964766	-0.719080863964766	-0.719080863964766	-0.719080863964766	-0.107176263271191	-0.719080863964766	-0.719080863964766	2.06456173204964	1.52988682095163	2.21507897373963	2.23333902419577	0.134677723186359	-0.140262148703943	-0.183087190826263	0.0151957423963906	-0.252943572680698	-0.407814823273942	0.12995454981073	-0.0406019279264654
PGA5	-0.558046229801682	-0.558046229801682	-0.558046229801682	0.153071260092115	-0.558046229801682	-0.558046229801682	-0.412191318292594	-0.558046229801682	-0.432426252581647	-0.363347220501275	-0.558046229801682	1.53731978539123	3.23813919373586	2.19561619445452	0.436599633888484	0.243192649762371	-0.0299232820729136	-0.0550246771260474	-0.372517438931608	-0.558046229801682	-0.558046229801682	-0.558046229801682	-0.558046229801682
CYBB	-0.664918615736201	-0.664918615736201	-0.0726482243653207	-0.664918615736201	-0.0656002694553927	-0.664918615736201	1.15242733731407	-0.0199542985892124	-0.664918615736201	-0.664918615736201	-0.664918615736201	2.59860273955309	0.293871408344792	1.47948862902634	0.496948091643383	2.45489455197022	-0.00687968387064309	-0.664918615736201	-0.664918615736201	-0.664918615736201	-0.505678208690168	-0.664918615736201	-0.491367299782955
ADCY1	-0.601021604254271	-0.601021604254271	-0.601021604254271	-0.601021604254271	-0.0486845455438981	-0.601021604254271	-0.601021604254271	-0.601021604254271	-0.330549087035392	-0.601021604254271	-0.315697787834105	2.68009474025792	0.135336161069354	1.58702989062845	1.80824819106822	1.7710573794163	0.915114562772227	-0.5107669140248	-0.601021604254271	-0.478923339723021	-0.601021604254271	-0.601021604254271	-0.601021604254271
CD52	-0.696349724100141	-0.696349724100141	-0.696349724100141	-0.696349724100141	-0.177882361653787	-0.100128578432723	-0.696349724100141	-0.626605290599491	-0.611720739916632	-0.696349724100141	-0.249970458005241	1.74191709848893	0.686057856139456	0.496224970601146	1.64894238828778	3.01468600062449	0.86913247187892	-0.696349724100141	-0.696349724100141	-0.696349724100141	-0.283075438330037	-0.495049424705565	0.35461902252403
GNA15	-0.688181109913208	-0.688181109913208	-0.688181109913208	-0.688181109913208	-0.688181109913208	-0.688181109913208	-0.688181109913208	-0.688181109913208	-0.354977642417447	-0.49451848618323	-0.644243704567979	2.21708459338168	1.28485258334458	0.42046362547226	0.630954023073521	1.50349704280621	2.53373090667535	-0.604790449602945	-0.442126151911093	-0.575368635834453	-0.349190607294657	0.698807369546011	-0.318725587182129
KRT17	-0.354959601596673	-0.811086883123016	-0.57866925190994	-0.859237997321483	-0.906378377937517	-0.906378377937517	-0.906378377937517	-0.734808569416776	-0.823104184526603	-0.538537215638632	-0.814139371684658	1.74540613496257	1.25646234311309	1.25804629144794	1.85467641640447	1.38418782031933	1.61431058383084	-0.514567774891899	-0.740344463422098	-0.398884799279264	0.178043880370626	0.0179845267285577	0.578357249446175
RNASEH2A	-0.928242639890409	-0.77741391985271	-0.904467287411717	-0.927085170685393	-0.730756711161138	-0.997508673441775	-0.921248202559778	-0.827881426411718	-0.647836494894847	-0.536420902551666	-0.5068253618839	1.08497171106567	1.30027448075835	1.52445258904143	1.84518139748012	1.72493640909139	1.64765292122857	-0.323209223772434	-0.104760411101187	-0.399014284360677	0.0332901681576089	-0.128215810363209	0.50012684351943
GATA6	-0.847372122074832	-0.904956768463476	-0.900813553957704	-0.689856637529264	-0.690148212873409	-0.696591939657561	-0.0834986821140537	-0.375919648016144	-0.83923469327501	-0.883324782344216	-0.852237278809032	1.58683125862908	1.66655576262836	1.8640184194023	1.40526884059893	1.53409518076574	1.47620119574553	-0.448015262180443	-0.239487667559725	-0.379697992533983	-0.312431160286698	-0.164216864010948	-0.225167392083446
RAD51C	-0.868074491304376	-0.827081922130764	-0.920576430268761	-0.595605915918528	-0.955049766862438	-0.855574206031969	-0.131163485691734	-0.100052231488747	-0.673857008878402	-0.752410149861299	-0.608854823337816	1.21072905705389	1.44424655920064	1.40497267659775	1.92866237520712	1.88351874094595	1.59762439776822	-0.578858041876275	-0.487998601933402	-0.31187966715044	-0.429196641942532	-0.305127631580712	-0.0683927905153721
EXO1	-1.03959787968856	-1.01094511194472	-0.966068283312007	-1.03401913137084	-1.09563052531492	-1.10738319650537	-0.527590273652916	-0.223482381770687	-0.550382712751084	-0.582265388644881	-0.693370057624657	1.2291783048002	1.58063382628795	1.54688662523165	1.2616331392657	1.41728390122351	1.89790051788268	-0.37140891903073	-0.295463144076646	-0.140922237762196	0.201923149330057	0.254945666538292	0.248144112890193
MCM10	-1.07703997606521	-1.07432272968299	-0.972112974355988	-1.13244408685832	-1.09530210553158	-1.15813697398936	-0.0761913549725977	-0.0923064928698128	-0.379116194204479	-0.482921377560029	-0.4643326985274	1.75824707010108	1.51879411455961	1.50296541649265	1.58774855074695	1.28790135116147	1.48249161988614	-0.165304929529991	-0.361955976268347	-0.194621590995937	-0.0149857803175414	-0.178700281757324	-0.218352599460972
MCM7	-1.02571748160996	-0.966924846424715	-0.897828231533653	-1.09200991878932	-1.09204683793846	-1.1034158702783	0.00444099798398428	-0.0644756031148025	-0.910824592360711	-0.622490140132346	-0.49550307725926	1.19911173962942	1.44237795302387	1.6232660029254	1.54000761823195	1.43469853950321	1.78212487009683	-0.401762887029825	-0.053729003907	0.0237798395984649	0.207358085859981	-0.38703288780301	-0.143404268671745
TIMM9	-0.721127734674885	-0.745650337151241	-0.901517122812772	-0.824410350421536	-0.484280738201183	-0.901517122812772	-0.680105580090392	-0.632108470573244	-0.847033012218085	-0.795960640176072	-0.556662543227794	0.91609431502647	2.19121035759415	1.08191240958273	1.17459296622928	2.39987245377843	1.25163169513129	-0.0833745038798765	-0.137072421041326	-0.366564310195011	0.0962297828017355	-0.0159371939194662	-0.418221898748415
CDC25A	-0.840401315749811	-0.995350480396906	-1.1074223920615	-0.916364041498266	-0.828089213938658	-1.02159545074375	-0.415023525087207	-0.419601341214839	-0.544317662165051	-0.722900041150613	-0.50550286569324	2.31867257666493	1.67489559919203	0.720477522071969	1.60685110504123	1.3128474341097	1.34641780156568	0.11150254983913	-0.221515044589626	-0.332615672671856	-0.298869777940893	0.013266696437368	0.0646375399801885
CDT1	-0.938919828556503	-0.792837764779628	-0.811327445981978	-0.863752824334657	-0.906814775658352	-0.911947478933113	-0.561391504232867	-0.531657529546919	-0.68954141970745	-0.604319430674507	-0.704363038148813	1.7348128366321	1.52286749785647	1.21296174741809	1.98907014550879	1.46234140266252	1.51868364101033	-0.265373567993081	-0.219611532262466	-0.135412832188589	-0.176660000627747	-0.355913019519758	0.0291067220581291
MYBL2	-0.898575687744514	-0.865236925487542	-0.978847730986511	-0.947966840512102	-0.90568337297292	-0.959905106754479	-0.441545790349662	-0.682911361357971	-0.836806494887198	-0.764824412659966	-0.647644010793737	1.78016649561996	1.77350243440857	1.29052545606246	1.50933957457425	1.41308962952246	1.45047836488684	-0.0425687792093313	0.0849418632761686	0.15738794266092	-0.0967262185627926	-0.166506802839139	-0.223682225893767
FSD1	-0.860406029232885	-0.837657203374346	-0.643759103460845	-0.860406029232885	-0.860406029232885	-0.860406029232885	-0.860406029232885	-0.860406029232885	-0.852454049350094	-0.848081217213182	-0.83104588406714	1.82858055873287	1.34780804017863	1.33094470106544	1.46922298936144	1.69461004366734	1.2256990990472	0.54065106108294	0.425597012347208	0.157282042180581	-0.517386261978712	-0.0596816862987361	-0.26789396652328
FANCI	-1.0520649360668	-0.982356380121107	-1.10247310096512	-1.11627287035886	-0.967512254564058	-1.13776424825647	-0.406477533900675	-0.464185071083864	-0.449962296546899	-0.407487482880676	-0.857174704288113	1.30543769435617	1.23106443861521	1.49074213629171	1.61041083356398	2.04003024490635	1.19715196413517	0.150275698080344	-0.0393417116931645	-0.153622173970485	-0.112086717508998	0.246847708470055	-0.023179236213709
MYB	-0.388425540445219	-0.988565768098187	-0.910177994859079	-0.988565768098187	-0.988565768098187	-0.988565768098187	0.544801198145886	-0.583096817534302	-0.781406882544795	-0.908296628830684	-0.729056982246068	1.40669010840718	1.25328359248063	1.09950282140243	2.49699188805424	0.745662187488966	1.47179246850188	-0.625646934459134	-0.223680707511998	-0.409930199554688	0.40242907579893	-0.0441234276194625	0.136951847718038
LMOD1	-0.752855544756362	-0.752855544756362	-0.752855544756362	-0.752855544756362	-0.752855544756362	-0.752855544756362	-0.305590572222232	-0.752855544756362	-0.752855544756362	0.0830084285897836	-0.468399307127439	1.58367268054429	0.946104958653083	0.99628412809184	2.9835017477037	0.905622083344878	1.38487419716255	0.0955297117808434	-0.297715412995363	-0.49201196770859	-0.313922193052285	-0.325258579957797	-0.752855544756362
S100B	-0.577599845238323	-0.577599845238323	-0.456545765572386	-0.577599845238323	-0.577599845238323	-0.577599845238323	-0.531168952991645	-0.577599845238323	-0.577599845238323	-0.515620110529156	-0.577599845238323	1.42349245934367	2.16593796972998	0.424217661382394	2.62829655710509	1.68608700494573	0.666492820185835	-0.577599845238323	-0.577599845238323	-0.469286422431943	-0.577599845238323	-0.19712148101982	-0.471183442526189
MEX3B	-0.486369287749297	-0.677239540139917	-0.505677616555003	-0.164175131300724	-0.343749428569512	-0.275618320978014	-0.681427392956355	-0.807078463247808	-0.757849755143109	-0.867637931064331	-0.819336971685186	1.92864877911118	1.52690216935206	1.38341310500873	1.77406463872239	1.9733929739182	0.962628596864196	-0.626179548491315	-0.651578647277001	-0.702663456470444	-0.446939324668512	-0.367895085464874	-0.367634361215353
GREB1	-0.167343008891342	-0.513082211154102	-0.35695098569978	-0.652944825475413	-0.652944825475413	-0.652944825475413	-0.652944825475413	-0.652944825475413	-0.506275537703764	-0.652944825475413	-0.60137058869289	2.23834105719943	1.46337246807801	1.72008706450724	1.57290337939071	1.56886100272964	1.07358284375019	-0.652944825475413	-0.652944825475413	-0.619839677342265	-0.652944825475413	-0.34283755141693	-0.652944825475413
MTNR1A	-0.544839893606758	-0.401605798791062	-0.501742583243938	-0.741559002879072	-0.68089145047364	-0.322964350023788	-0.580589144224703	-0.447762174551767	-0.385061345794442	-0.68016595396694	-0.584862133529003	2.05147114684382	1.60396110257148	1.33614142852561	1.49308738516251	2.06916042059889	1.0902626322611	-0.721732228401484	-0.566054594714558	-0.674503907215592	-0.628722343370226	-0.47460457153725	-0.706422639639186
CYP26B1	-0.502607421631596	-0.53295810375486	-0.552377718513529	-0.574195680019743	-0.574195680019743	-0.574195680019743	-0.574195680019743	-0.574195680019743	-0.574195680019743	-0.574195680019743	-0.574195680019743	2.80292361635379	1.4508034828332	1.36683241628418	1.73703990963615	0.942843045206782	1.04993339297125	-0.530904585639879	-0.451782024568084	-0.51563066273365	-0.550731389913175	-0.545622836352905	-0.574195680019743
AMHR2	-0.530425783959437	-0.612660593903181	-0.53894460782305	-0.561849417070694	-0.537862954924575	-0.58753205148189	-0.588004280065395	-0.535806795269248	-0.557776128762104	-0.629840618608354	-0.629840618608354	2.57562582110297	1.35172481807602	0.963959025101555	1.70604947311151	1.67797137701572	1.23341637781405	-0.593769533043931	-0.518973518670959	-0.548511198940954	-0.580963220827891	-0.406049953742995	-0.549935616518802
PRKG1	-0.557250890457228	-0.383194256630007	-0.3925748622679	-0.580031460853947	-0.580031460853947	-0.555794301097749	-0.572042582243388	-0.580031460853947	-0.580031460853947	-0.569367255344487	-0.580031460853947	2.74827001654765	1.62849703738396	0.798946725962854	1.43571065151071	1.43324240631129	1.34070544904014	-0.573143488962493	-0.580031460853947	-0.580031460853947	-0.580031460853947	-0.580031460853947	-0.561721502067823
DSC3	-0.560221979570635	-0.575223331149369	-0.504234222818881	-0.581291859787207	-0.581291859787207	-0.558874771717869	-0.571439913591662	-0.579543663814967	-0.572806706672701	-0.563208987581209	-0.567865266794871	2.4970732659425	1.88413188948674	1.16743515875521	1.5308226329425	1.29770938948365	1.19520872444949	-0.536696786831406	-0.556228327178467	-0.555436546495277	-0.572659337620797	-0.572882290857021	-0.562475208790543
LCP1	-0.566213184010145	-0.568698603037001	-0.572861610024087	-0.550205537921187	-0.522081882346359	-0.562953308139069	-0.565509700658787	-0.568700892885572	-0.561813736726455	-0.561100701956656	-0.54683867475041	2.67192632514589	1.78051987456402	0.935386316260335	1.43355981820247	1.24833100868174	1.39067770621393	-0.536374048421843	-0.536194532933264	-0.540422961624524	-0.567176918828763	-0.566602181782994	-0.56665257302128
EOMES	-0.662915014132953	-0.662915014132953	-0.662915014132953	-0.662915014132953	-0.554974854967733	-0.662915014132953	-0.274230974140975	-0.662915014132953	-0.345773376453353	-0.33522211034175	-0.35623915887781	1.928643350114	1.40927813892304	1.48887215952965	1.79586489423079	1.50037526075086	1.63333293570577	-0.662915014132953	-0.597861109010011	-0.662915014132953	-0.662915014132953	-0.662915014132953	-0.662915014132953
HERC5	-0.761897307258566	-0.673308631352872	-0.732019674986259	-0.588045528167794	-0.388729700511915	-0.518941504351576	-0.508588461765003	-0.316400600774333	-0.486914063277852	-0.555099357133693	-0.364714802070548	2.47284759600349	1.4365280111724	1.22438750885587	1.60171509559461	1.22547213756277	1.61480466013037	-0.575369252108213	-0.671816561020399	-0.575233549925407	-0.668008010126088	-0.650817022625401	-0.539850981863576
KIT	-0.576837350134857	-0.576837350134857	-0.552524556811086	-0.576837350134857	-0.576837350134857	-0.576837350134857	-0.55818676536899	-0.576837350134857	-0.552742658953177	-0.564389190730361	-0.538710800453699	2.10252401504188	2.02082247952445	0.900779818635905	1.83969980460274	1.58752578238007	1.15872234908028	-0.520555801170227	-0.570906421232927	-0.56052190333115	-0.576837350134857	-0.576837350134857	-0.576837350134857
FUT1	-0.612863840832597	-0.612863840832597	-0.612863840832597	-0.612863840832597	-0.612863840832597	-0.612863840832597	-0.612863840832597	-0.58182432235472	-0.499872332271411	-0.554488479251141	-0.493668113380332	2.07143528857232	1.94036432993135	1.15630694525282	1.32555525516481	1.42909405378512	1.79396090772362	-0.612863840832597	-0.585050884080206	-0.510849283169244	-0.505573505604256	-0.553138506981146	-0.529340626676815
PGR	-0.588020779589506	-0.531891763410959	-0.5682229669263	-0.588020779589506	-0.588020779589506	-0.541945210442868	-0.557646582899169	-0.582630976675429	-0.588020779589506	-0.56267956060553	-0.588020779589506	2.1689728210138	1.78898071970191	1.60849188009439	1.37975598904669	1.40384074342846	1.41913763408105	-0.588020779589506	-0.583191247344669	-0.583592244715776	-0.588020779589506	-0.588020779589506	-0.553212997629558
KIF5C	-0.578724276928613	-0.587923242866778	-0.550495451021136	-0.570689967512686	-0.572443628001165	-0.556148987698894	-0.587820694706387	-0.590889001866877	-0.566792426039299	-0.590181786949421	-0.592340239944117	1.8807981143796	1.92416890317975	1.68566957775775	1.68427521790347	1.32981911091403	1.29097304341254	-0.561865000947821	-0.578664722439452	-0.57835821641205	-0.57202721316109	-0.578436387172526	-0.581902723878808
PCDH8	-0.59185918401735	-0.59185918401735	-0.59185918401735	-0.59185918401735	-0.59185918401735	-0.59185918401735	-0.59185918401735	-0.59185918401735	-0.530862092184118	-0.560345954956831	-0.50606403207933	2.01341288913234	1.86588441186425	1.35010699591447	1.67205614934402	1.42637028856093	1.46820734409203	-0.551150621942987	-0.554322967827693	-0.59185918401735	-0.59185918401735	-0.59185918401735	-0.582841385726237
HIST1H3H	-0.724682917336884	-0.721795271859005	-0.703684731211264	-0.765855990490744	-0.759015647122558	-0.758517373728808	0.359380617271227	0.421188527352924	-0.373844292842435	-0.302753915345442	-0.198838920829888	1.75249392316763	1.63269697420826	1.6197533261439	1.28254303880434	1.39844250508897	1.5628746180435	-0.700353608884933	-0.742562795972924	-0.724710205756751	-0.840881947997584	-0.861539258237338	-0.850336652464189
HS6ST2	-0.518144697337204	-0.518173856216909	-0.449354604960618	-0.541527416142295	-0.500765238123545	-0.556029374833167	0.0523169185382292	-0.0603374932213137	-0.453548159381759	-0.503624079873969	-0.35342765703643	2.46211572037105	1.90470791336913	0.905481729958787	1.48844905226043	1.12154290491279	1.37854398273672	-0.806720099847028	-0.80950689757368	-0.810356301362106	-0.81091270936276	-0.809899040896771	-0.810830595977584
USP18	-0.284037926848687	-0.665167327424685	-0.434287101973038	-0.70636289570319	-0.00700854299936505	-0.00395542874057842	0.0825160390191992	-0.320167921099191	-0.46592006927835	-0.696668251201999	-0.464648614107245	2.03642647862691	2.05253365074048	1.21874644912813	1.57868316352097	1.02927922274164	1.31609287061797	-0.894792736888874	-0.93483308903818	-0.892530463413364	-0.846487141332323	-0.894898146006722	-0.80251221833951
LAMP3	-0.614976922996816	-0.614976922996816	-0.614976922996816	-0.614976922996816	-0.614976922996816	-0.614976922996816	-0.614976922996816	-0.614976922996816	-0.121452659493574	-0.360005043268147	-0.267894890888435	2.37850748725734	1.53480407534186	1.83202782486992	0.524761207338829	1.35241928995972	1.7365096308379	-0.614976922996816	-0.614976922996816	-0.614976922996816	-0.614976922996816	-0.614976922996816	-0.614976922996816
HIST1H2BA	-0.674077225517225	-0.674077225517225	-0.674077225517225	-0.674077225517225	-0.674077225517225	-0.674077225517225	0.410623875814792	-0.674077225517225	-0.518374403868347	-0.674077225517225	-0.181320433547545	2.15918146330571	2.56874877329003	1.27626319832513	0.635813877229868	1.43629334521474	0.831491716659661	-0.284400575179356	-0.674077225517225	-0.515928626435106	-0.610714406196563	-0.674077225517225	-0.466905549440756
PAX6	0.0440205447348564	0.111882938515176	0.0632649596256584	-0.821396035946998	-1.1662916693101	-0.737058482492998	-0.930490399716993	-0.881764897982465	-1.04443900158051	-1.15055333279933	-1.12344385547294	1.88249815462772	1.47105912068516	1.88637213098973	0.863843471300573	1.47298375209013	1.05360861890636	0.216193865080504	-0.131493884764714	-0.148654132201164	0.205631811690612	-0.47389290368377	-0.661880772294488
NUDT5	-0.578609335694661	-0.755261619662191	-0.736344613328367	-0.633562405792924	-0.867689149419292	-0.813520365677953	-0.669820942060261	-1.01285147033806	-0.39202395321889	-0.591024149785149	-0.710708210481364	2.30059597308872	1.68985157594825	0.971674876791191	1.120069553604	2.087156275539	0.958934820775183	-0.0498224470853384	-0.231594845876803	-0.447504906254401	-0.520157700818833	0.161509011000472	-0.279295971252329
FYN	-0.631258164907653	-0.680359015011485	-0.661197148972296	-0.682183931092241	-0.511983179634219	-0.596423040823187	-0.956785902327202	-0.957611169752802	-0.955470123675028	-0.958091069222447	-0.959163760130416	2.62189069371235	1.8868793814821	0.874231270099081	1.04747250628678	0.97068284606806	1.23664415128266	0.116803830394431	0.217028603522382	0.0829104480400717	-0.442040959300009	-0.0652576248915029	0.00328135885257237
LEF1	-0.651511442907968	-0.716451387559919	-0.690971557631345	-0.690889741710264	-0.63247884260345	-0.475462261591284	-1.01327345904146	-1.01794194480703	-0.973796785195415	-0.984675247600853	-0.940278575376094	2.26091562168592	1.73732796405563	1.0213940389388	1.33473232992761	1.24358371891492	1.31170230828169	-0.344666818188966	-0.0282921615502392	-0.195224984999127	-0.0033734541205636	-0.0357366693295846	0.485369352408987
TGFB3	-0.628713481256437	0.1879085445581	1.45199800859488	-0.939274425700329	-0.393313900896849	-0.446909070774059	-0.707642996647935	-0.666637100161269	0.511154626642357	-0.486965577587937	-0.232725456361148	3.11435399609967	0.651249661128159	0.13512793363499	1.10090349152885	1.09848933636723	0.775327612010806	-0.887943339162569	-0.610971004822067	-0.944603823115597	-0.813914597230562	-0.785678311937086	-0.481220124911198
SOCS2	0.657165492043979	1.46053243659847	0.780284594497222	-1.27118355478825	-0.764248910623961	-0.33352474722206	0.637629314648364	-0.684477221789766	-0.0169616272640552	-0.532312758023363	-0.20118011571798	2.14040917716162	1.35385047669811	-0.0508775104697711	0.483279574928397	1.26491123013786	0.746675291474943	-0.455187055107859	-0.356233552899027	-0.804257933922825	-1.52838397451997	-1.28277397432115	-1.24313465151893
FOLH1	0.395638070977957	-0.484117672748399	-0.445198181117951	-0.27051880539754	-0.0785046907010503	1.18133730895898	-0.655375832284566	-0.703493136767406	0.0552730714788799	-0.367777817487764	-0.659780571344963	1.80260849750376	0.980108054748568	1.53259494871911	1.1618720662042	0.431940723646278	2.09199423101401	-0.997192160843014	-1.03814745213836	-1.04770909259533	-1.02638264124253	-0.844192853100054	-1.01497606548282
SCARA3	0.680053592374202	0.101491197655453	0.269839025425546	-0.237591257939803	0.141926805831008	0.248854818910978	-0.911969432516244	-0.775271186868429	-0.485337493853744	-0.115073720520766	-0.599608917448633	0.753472974354054	0.644197931106581	1.88949638623614	2.02000132109959	1.3047973810053	1.32275671562934	-1.34604700523946	-1.38097732034359	-1.35993152918877	-0.705250124006026	-0.900286194129433	-0.559543967573295
ASS1	0.178001095542896	-0.18139577958804	0.356837935163619	0.397626373958869	-0.34986365348762	0.457769847762363	-0.656615709683006	-0.793203109635389	-0.553802973124287	-0.311913835913194	-0.724653148065884	1.11901732308295	0.971883354781021	1.86368933212871	1.45189272684371	1.39783836480096	1.70762893815023	-1.05466553190594	-1.06660831341862	-1.06078838697568	-1.06589534224698	-1.05110770033734	-1.03167180783334
GLUL	-0.157076599067002	0.22493110058972	0.024119786780661	-0.237904403092877	0.12572870994389	-0.0466632974707173	-0.939494811407412	-0.9262858647949	-0.289393467684343	0.177460416375532	-0.294028905661314	1.13491736822685	1.07427595670582	1.61297126821375	1.52957680572352	1.73502885270362	1.64274955257583	-1.03164328450897	-1.02002021456244	-1.03995337687998	-1.09024417633143	-1.11000994196765	-1.09904147441016
SLC27A2	0.339274357815279	-0.486345054742149	0.477928065595411	0.865184396896292	-0.0705063774390042	0.364025090619929	-0.0959380020645496	-0.185484250099815	-0.414319692065651	-0.0134002138160181	-0.0614948756280372	1.44525211701761	1.50755253438459	1.15322121195262	1.78610930989385	0.778595153825634	0.55473900198557	-1.32911972646667	-1.32911972646667	-1.32387018014624	-1.31019047567009	-1.32297293891521	-1.32911972646667
CREG1	-0.541183092420276	-0.0269002541039957	-0.244958931257294	-0.287663342132037	-0.230927377832186	0.0218920652702117	-0.321267668158604	-0.547487794709661	0.0920336653286687	-0.149321259907634	0.383896122185391	1.82907335795989	1.54192902098147	1.44239374759619	1.24489784939317	1.49992139864315	1.18093058877731	-1.18113006052128	-1.02139441680634	-1.12787112639621	-1.23143684472479	-1.14851226988821	-1.17691337727692
ITPR1	-0.473976346271195	-0.162906728237232	-0.231283616152195	0.657807725623677	-0.278597602406428	-0.0355172563710561	-1.17866068268259	-1.37783424703659	0.581805507098007	0.20227934563096	0.398916800252551	1.6498488712997	1.51006032821819	0.984497948351041	1.40306491021429	1.08762432549545	1.38829983221645	-0.897821215979357	-1.00215994706847	-1.02387116255033	-1.12769361946182	-1.15136841079031	-0.922514759392732
PCDHA9	-0.677702668945404	-0.677702668945404	-0.677702668945404	0.947654061991237	-0.677702668945404	1.34510360010375	-0.677702668945404	-0.677702668945404	-0.677702668945404	-0.677702668945404	-0.677702668945404	2.45707714091081	1.10453910695236	1.30037196170252	1.93670708511904	0.146401028436483	0.481110989908635	-0.677702668945404	-0.592892360294931	-0.599934183206048	-0.677702668945404	-0.495581650914527	-0.575827422309894
PSAT1	0.449067319240726	0.455465161287795	-0.0957101492734612	0.498997818355231	-0.509978863966422	1.50360567293301	-0.807329466796553	-1.04857697225811	-1.03102144551263	-0.787955345705584	-0.232676629164071	0.891646015807265	0.718887426213331	1.90127064258445	1.15774544709969	1.39427222965036	0.831052988772329	-0.522218171928415	-0.545150069695614	-0.0369191625966999	-1.33571120958196	-1.48649525081892	-1.36226798464575
SESN2	-0.443424097007693	0.321885958529945	0.877912997347164	0.705423501234391	0.325698151343262	1.47739438988633	-0.715525637307854	-0.932679217421341	-0.90934187861101	-0.43172477834327	-1.09509004320522	0.613774931054018	0.806849638523721	2.00368209843308	1.36190457976795	1.03945810440627	0.84805274966109	-1.01515805160119	-0.871265559632124	-0.696270126605163	-1.01352419707371	-1.14145902511638	-1.11657448826227
SYK	-0.323757584562326	-0.783108326486305	1.73682645827356	-0.783108326486305	-0.783108326486305	-0.29438670440862	-0.783108326486305	-0.783108326486305	-0.783108326486305	-0.460556435061356	0.90001533096178	1.3207272884365	1.36989096212279	2.04093013464174	1.27664088451414	0.765510932120917	0.850085246367129	-0.783108326486305	-0.68065503610756	-0.783108326486305	-0.670188212435633	-0.783108326486305	-0.783108326486305
SLC6A8	-0.525710509382095	-0.608896162828725	1.51991377491368	0.824085877594736	0.136187592771797	-0.323823645033663	-1.1376279900637	-1.1376279900637	-0.259727381978742	0.97497940768521	0.349014254953285	0.123539462799982	1.5417690945227	1.75621985406686	0.874539875428925	1.3305692892644	0.571799758230992	-0.767587176034596	-1.03526673272658	-0.793466683929682	-1.1376279900637	-1.1376279900637	-1.1376279900637
BTG2	-0.474707920716559	-0.521748345898208	-0.258285757953962	-0.327706488897077	-0.607309385174916	-0.657114211615017	-0.41624213363939	-0.485781329783347	-0.507197389686164	-0.307781302375195	-0.655360321217529	0.499953325534661	0.839065554429637	2.41576338788699	1.6503603254103	2.17904718185441	1.56173464978329	-0.692862393664619	-0.649231343124001	-0.757832349971766	-0.489937475388682	-0.783909924440969	-0.552916351351894
ADCK3	-0.432618965329191	-0.413333263687165	-0.395561407597822	-0.546144884439752	-0.656583273197838	-0.593485413116232	-0.606696746126863	-0.622493958787891	-0.495103717639062	-0.608537326554107	-0.616957371387851	0.985652184624972	1.27931306516174	1.82959581986683	1.27463884139314	2.51723331543291	1.62904858587256	-0.596700229627156	-0.561150645656866	-0.639688904788671	-0.607131045295562	-0.593886351180016	-0.529408307940107
PHGDH	-0.456474480403013	-0.450015753306075	-0.482631332117745	-0.477045323948763	-0.736051314430303	-0.614103298533866	-0.761725431683212	-0.761725431683212	-0.669528619218994	-0.573362147110792	-0.708674947365374	0.318590167850206	1.4767789909337	2.33540272544415	1.27896962256943	2.05159133642371	1.74715256791399	-0.384150087655402	-0.254197811691395	-0.477952587681828	-0.325138028568648	-0.462678209193667	-0.613030606542899
CCND2	-0.303643002234587	-0.371259547658636	-0.437218057796071	0.72974187313612	-0.340852514432954	-0.0601624486777074	-0.521947047017971	-0.801033410483568	-0.530619647652315	-0.754465010837476	-0.801033410483568	0.611362580491878	1.4566398652333	2.35095808526352	0.983223206425658	1.88194774516976	1.54846715860951	-0.801033410483568	-0.801033410483568	-0.760342830054723	-0.776579163869341	-0.753388083063889	-0.747729519099801
GHR	-0.559138573768184	-0.177887498021676	-0.568977866853673	-0.673963309062256	-0.461493793365644	-0.185296799871359	-0.633695622354724	-0.645381826250112	-0.257788700920507	-0.673963309062256	-0.673963309062256	0.903735465781991	1.28051298334337	2.25836130191769	1.24825249613303	1.51044963927661	2.21296402034298	-0.673963309062256	-0.648352874868828	-0.673963309062256	-0.589282773981783	-0.673963309062256	-0.643199722165636
SESN1	-0.752992171640948	-0.445561790711933	-0.489451510229488	-0.0350024207881099	-0.692275220998982	-0.467718758154907	-0.616204140495053	-0.567577981534648	-0.492820606671588	-0.489178091541356	-0.490230728189491	1.15312138732839	1.9077543017195	1.91639346008215	1.25594967320462	1.3920659899868	1.98002157955489	-0.763401165126025	-0.698442901430463	-0.666450125115606	-0.525370072751206	-0.757707838739497	-0.654920867757049
FGFR2	-0.660334504055516	-0.545886490878456	-0.488394575270864	-0.716816858223425	-0.713349414840637	-0.654026832288891	-0.603305289194698	-0.758984380758188	0.492440304540437	0.23390054779581	-0.208926543022839	0.799789150012869	1.78408787836005	1.91189866006902	1.76241316321772	1.77100298590416	1.0949462111135	-0.72915643676951	-0.758984380758188	-0.758984380758188	-0.758984380758188	-0.735360052677775	-0.758984380758188
HSPA1B	-0.488628660803331	-0.482751159473885	-0.486358738019079	-0.535060380988071	-0.584723859905316	-0.747201765188907	-0.349152843090454	-0.250372450041095	-0.559869496613516	-0.0931863850932325	-0.395923353362904	1.35819445132547	1.47778221384939	2.35310033063063	1.47307033889926	1.44864648387164	1.44556548773052	-0.827817756323817	-0.762748324639274	-0.706160500385618	-0.682169485244939	-0.803661663810212	-0.800572483323258
CEBPA	-0.471373026225394	-0.411901944907575	-0.672230416644706	-0.114168082162549	-0.53285689983282	-0.511955259733787	-0.584182505521904	-0.622234202525343	-0.550898043534144	-0.589956953088025	-0.640231772099236	1.25962442787087	2.00340809907079	1.97557169810538	1.69949045521375	1.69781186535829	0.985585791178453	-0.641864626076125	-0.672230416644706	-0.641420851622795	-0.659886450822929	-0.672230416644706	-0.631870468710789
TIMP3	-0.209611303879865	-0.44464128990672	-0.49080653398818	-0.38642186548442	-0.621172579593261	-0.365082692332134	-0.775869778882472	-0.779552403733961	-0.395117045184313	-0.314271954491403	-0.65597518044162	0.984693539103866	1.41620574900464	2.36005995538933	1.86155278827214	1.72963674020281	1.09525708075151	-0.569744595436473	-0.594866935770274	-0.514743884552896	-0.77076915093671	-0.779893891764296	-0.778864766345296
RALGDS	-0.295222455687664	-0.893585444152166	-0.887730725958892	-0.496256169128108	-0.239727196165176	-0.870298123569532	-0.136256804685982	-0.356258522830663	-0.220100660765782	-0.394321651962234	-0.40031828902908	1.8871618125721	0.873863295124624	2.44930562045781	1.82678105269614	1.10990397428656	1.01770447304475	-0.536306012538022	-0.864326455020373	-0.589182553302453	-0.421454516901351	-0.631549714573933	-0.931824931910585
BMP6	-0.574738528417405	-0.574738528417405	-0.574738528417405	-0.574738528417405	-0.574738528417405	-0.574738528417405	-0.574738528417405	-0.574738528417405	-0.349802016632711	-0.400423435511209	-0.574738528417405	1.13070938751877	0.573486360061489	2.28685060543179	2.54205314742722	1.57732218673138	1.08017129164323	-0.574738528417405	-0.574738528417405	-0.574738528417405	-0.483201256299279	-0.485565400944422	-0.574738528417405
KCNG1	-0.612006445593049	-0.612006445593049	-0.612006445593049	-0.612006445593049	-0.612006445593049	-0.612006445593049	-0.591396955019927	-0.612006445593049	-0.576505910033082	-0.584495219846476	-0.602643989478208	1.00296430072977	1.43213528690984	2.1950441157666	1.90023126422149	1.89289990165329	1.1939056362232	-0.50539003644354	-0.559575521918035	-0.491812520909729	-0.395303819720395	-0.555711560289978	-0.47029985269348
XIST	-0.664081193764046	-0.664081193764046	-0.664081193764046	-0.426215606435172	-0.486743751283737	-0.453570250444965	-0.659744499641036	-0.661003064408402	-0.651008518051094	-0.659739464503854	-0.663096159508441	0.825488036040495	1.29287041778935	2.38720436606237	2.28405076701659	1.25815171405252	1.3317247998707	-0.495822757195228	-0.424121496980103	-0.446574562508987	-0.417846372775445	-0.388668831475969	-0.553091184327454
CAMK2B	-0.709493404706298	-0.693168829631017	-0.633761120748427	-0.0854871341583952	-0.300344266957955	0.333865111440482	-0.877619575327012	-0.900680950336086	-0.728635501757829	-0.913367744064085	-0.913367744064085	1.23425395546881	1.53842101738578	1.59342683809747	1.96630438797863	1.50454708937132	1.39066041214309	0.350329970076338	-0.708743744512457	-0.63191672394145	-0.612662706917154	-0.534988602407498	-0.667570732432169
WASF3	-0.274353511851039	0.264230410995672	-0.440429707725836	-0.756051230394863	-0.864084860098502	-0.326280206453699	-0.790223481238856	-0.864084860098502	-0.685964692771873	-0.686611733870933	-0.843952661807576	1.77901837485542	1.46357790822157	1.78539517992116	1.83066597837928	1.31682058269274	1.24336673777922	-0.316411765318837	-0.1500469679745	-0.329945778375729	-0.739824012853032	-0.773296200067577	-0.841513501943698
SLC1A3	-0.665704048999411	-0.700067981934551	-0.700067981934551	-0.700067981934551	-0.700067981934551	-0.700067981934551	-0.700067981934551	-0.67868382293719	-0.591086918307394	-0.563331091211887	-0.579628380467222	1.22005954683456	1.75829905418751	2.03013525490463	1.7910441092297	1.2859642956585	1.60823994768244	-0.279259332255957	-0.362829575979695	-0.436513371381376	-0.429747018218657	-0.514907501345233	-0.391643255786013
TIAM1	-0.707142077856308	-0.815320372189444	-0.823632039185621	-0.679124411473433	-0.578884757323986	-0.796450000669186	-0.246481933199816	-0.416963201096014	-0.611744453125629	-0.87161510967065	-0.565264870783376	1.55254389172372	1.76382164113329	1.58759302832127	1.9729337284532	1.21214533552595	1.55281790119627	-0.46486323796553	-0.246901266129863	-0.205373905071752	-0.473689119766853	-0.694868439635105	-0.443536331211148
CGA	-0.582789315110202	-0.582789315110202	-0.582789315110202	-0.582789315110202	-0.582789315110202	-0.582789315110202	-0.582789315110202	-0.582789315110202	-0.499047863957055	-0.582789315110202	-0.582789315110202	1.57593858337897	2.08463479548213	1.35121061997671	1.73790691874184	1.68724654156193	1.35354124749932	-0.582789315110202	-0.582789315110202	-0.582789315110202	-0.582789315110202	-0.549591116030811	-0.582789315110202
EPHA3	-0.6203703287348	-0.578963912847105	-0.488926582068629	-0.456501416094362	-0.6203703287348	-0.6203703287348	-0.485927927348604	-0.6203703287348	-0.605896483438127	-0.6203703287348	-0.6203703287348	1.53052116672986	1.96852817250392	1.37392995425057	1.94385827840711	1.56064665870014	1.41201813692031	-0.605880881483972	-0.609682080430039	-0.600768728431866	-0.561469427987061	-0.517086941144088	-0.556176013829246
FLRT2	-0.585571579786654	-0.59249410096773	-0.613214532358887	-0.636493962981093	-0.612937509600795	-0.622949373061302	-0.609707139990084	-0.623818669488817	-0.594197865841095	-0.630534424326442	-0.61824093141152	1.73074523546177	1.61836320354459	1.52787080984973	1.74964061438426	1.57076568480868	1.66221259269659	-0.571056805946882	-0.525756434875946	-0.472463025760838	-0.511313772916227	-0.511498138797859	-0.527349872633448
TUBB2B	-0.592113721786589	-0.592683244882711	-0.59852072847585	-0.584179043320859	-0.612500849992976	-0.604366844653615	-0.578540598967372	-0.551605153302449	-0.526293763028518	-0.496186152794012	-0.527244030367359	1.50590943878516	1.62047942806917	1.83038204395841	1.70567663425756	1.58690950808716	1.60994691399402	-0.588614239214497	-0.601701411967141	-0.587483356704889	-0.609368552828574	-0.607008331916457	-0.600893942947601
NOTCH3	-0.589664632310938	-0.556058231622742	-0.591473306783139	-0.592727453635924	-0.610771897406012	-0.543401307396634	-0.610771897406012	-0.610771897406012	-0.438642674080345	-0.600891011686445	-0.610771897406012	1.59334280911596	1.49801576029097	1.25585020477186	2.43051693240909	1.39185656588744	1.5012255589641	-0.546951612773769	-0.606064146742915	-0.606455032556288	-0.553696159397283	-0.50967801423996	-0.492016658589
MDM2	-0.457367242764511	-0.481577953966377	-0.50113178430175	-0.292513528640165	-0.437265245536275	-0.358530316134131	-0.645051373096323	-0.58874658434565	-0.683498326318237	-0.700582756426469	-0.706568710271545	1.44815540396512	1.4715242477432	1.74013243630942	2.10230086086036	1.49135726047632	1.48925052385459	-0.634626669552065	-0.642102577587347	-0.597691946313024	-0.620733417551489	-0.695970750660516	-0.698761549743132
GRIN2C	-0.599685227164522	-0.392165634142302	-0.599685227164522	-0.599685227164522	-0.599685227164522	-0.599685227164522	-0.599685227164522	-0.599685227164522	-0.0919077499964456	-0.543470458316482	-0.599685227164522	0.940283599282894	1.02959231104054	1.16079456376312	2.84648252770459	1.19319139766599	1.99252755358925	-0.527067394102996	-0.572901685402053	-0.599685227164522	-0.599685227164522	-0.599685227164522	-0.438821532276365
ELOVL2	-0.631394444612293	-0.631394444612293	-0.631394444612293	-0.631394444612293	-0.631394444612293	-0.631394444612293	-0.234960539998447	-0.631394444612293	-0.631394444612293	-0.631394444612293	-0.631394444612293	0.404098008941861	1.78544343070192	1.95252602313416	2.52262961897795	0.820451339519149	1.56961216883938	-0.517459989606701	-0.127126866496994	-0.168996340166052	-0.631394444612293	-0.631394444612293	-0.429483518498709
PP7080	-0.801683763131258	-0.898156853889595	-0.790373868809283	-0.859068377540199	-0.785533315398021	-0.934178675020005	-0.833100648806421	-1.00027417855524	-0.226663487882433	-0.259941422825065	-0.275752618106599	1.1574498646612	1.24174010954653	1.68997822352849	2.03907722395777	1.195530115913	1.87857526485342	-0.25551057392043	-0.237930441307668	-0.206364140365478	0.321835506876853	-0.66443623549143	-0.495217708288133
SULF1	-0.477042941609668	-0.310628354065701	-0.705598366724703	-0.510208035563356	-0.705598366724703	-0.705598366724703	-0.705598366724703	-0.705598366724703	-0.429470392955765	-0.598605346739569	-0.305074882320186	0.864584282791114	0.647560037823759	1.8884950335688	1.95901870106276	1.5509652890471	2.37072942057257	-0.49827914910864	-0.552667807133987	-0.56536567294148	-0.368489891887483	-0.431930090192046	-0.705598366724703
PRKCH	-0.655934573736413	-0.434890543369579	-0.589425247218686	-0.786497455596047	-0.772269893150353	-0.52885834910484	-0.107811747104691	-0.934329839747226	-0.745567474445866	-0.959518610900732	-0.637091583624646	0.616291834971116	1.08747926936356	2.17507908499343	1.79330087391401	1.35549463687518	2.098709268191	0.141987599839261	-0.327547541805221	-0.21444931666348	-0.536622701144449	-0.620246132409714	-0.417281558125616
ZP3	1.04105111153255	1.05744980305667	-0.991768997184885	-0.702128534677208	-0.364853691739333	-0.270836130966404	-0.991768997184885	-0.991768997184885	-0.684776449658187	0.594261775647841	-0.505995325019242	0.404784535809765	1.26484524665359	1.17126974878628	2.24921092059036	1.37424818199847	1.07325043960841	-0.889327841371055	-0.538370123779674	-0.922476823505916	-0.908482502584766	-0.748362665712497	-0.719454683114994
SLC47A1	0.631829534449918	-0.527870295727453	0.358747725119022	-0.261343787307086	0.154089230869871	0.643752220727728	-0.869173705305915	-0.84950945779074	-0.869173705305915	-0.869173705305915	-0.869173705305915	1.59121838415154	1.54737513527606	0.830721926971463	1.25626801971395	1.71808069968407	1.53837165870395	-0.869173705305915	-0.869173705305915	-0.869173705305915	-0.830333196517189	-0.869173705305915	-0.848008155877784
MAPT	-0.244410121025847	-0.193335772671893	-0.298877770541119	-0.606057192724806	-0.514800995300872	-0.508868961138822	-0.677995490032383	-0.679861414756452	-0.634587348220183	-0.624346632723295	-0.649375548757027	1.91864105344637	1.58146959445587	0.984626284592306	1.29958268013403	2.00429516712762	1.81589505387045	-0.645620596379024	-0.684424992108612	-0.654427663040834	-0.679918039424106	-0.662472236856549	-0.645129057924826
ACTN2	-0.288773182577276	0.184703994249983	-0.362101127801955	-0.122008843447996	-0.00417798911086564	-0.183911830554531	-0.762232146669145	-0.765762430285803	-0.763919762377508	-0.758158495353258	-0.724662093611492	2.38709510701064	1.88680540481875	1.11208364787622	1.2476206892685	1.24703547873322	1.29576694265025	-0.753420331685284	-0.774396606226489	-0.774396606226489	-0.774396606226489	-0.774396606226489	-0.774396606226489
CHN1	-0.0153842369048493	0.0212801011510061	-0.318815610298446	-0.448737575274955	0.0758317177316704	-0.269210211373306	-0.94008788171989	-1.00488576204157	-0.985807584974127	-0.99587051856623	-0.97815113452505	2.3150295827978	1.47769012866518	0.734943475622591	1.39811426974011	1.68662676304727	1.46011246336634	-0.366372129877416	-0.490819817847199	-0.542049334871749	-0.731150107495326	-0.557355341239853	-0.52493125511199
IL18R1	0.67021061919785	0.387190983536549	0.14760123241027	-0.868392884827753	-0.868392884827753	-0.595562586324158	-0.598607791448084	-0.442859624242125	-0.842575449821042	-0.848385601234317	-0.759452735757699	1.04991217690339	1.13480420479571	1.84000114282917	1.35467194855417	1.1076558127543	2.25755626109619	-0.403178120523684	-0.525223761130597	-0.658609085923327	-0.847380221700271	-0.868392884827753	-0.822590749489044
WT1	0.384390031981152	0.092255957577661	0.568320233176109	-0.248448974998974	-0.491816502208862	-0.778794437474794	-0.724405752343305	-0.778794437474794	-0.708529693046018	-0.778794437474794	-0.778794437474794	1.63629728416598	1.82281504876981	1.73326979584373	0.565715428526649	1.63010818377715	1.48595614789618	-0.755347608910914	-0.778794437474794	-0.778794437474794	-0.778794437474794	-0.760224080407993	-0.778794437474794
NR2F1	0.268956964937988	-0.0232749068906535	0.679423066916048	-0.214917651584404	-0.326490967408504	-0.027543721163661	-0.972905301280839	-0.975305895409598	-0.924183077477129	-0.937009453222968	-0.98117713815397	1.40630640909432	1.70124745208503	1.82984396868455	1.63479615956659	1.30220702278659	0.947687756984909	-0.802878710269757	-0.702348041808133	-0.75444395847671	-0.610080010353802	-0.7326371186891	-0.785272848866791
ERO1B	0.0959630891420409	-0.0670229429418478	-0.137272647238834	-0.102414753777638	-0.469117518675513	-0.480359026783913	-1.06292662294965	-0.840066024389652	-0.620141653668305	-0.528353401843882	-0.589082514485789	0.956206340339722	1.61521336348035	2.18761435941697	1.65759851379894	1.43014715817761	1.46699393845102	-0.714564637462703	-0.806909478321321	-0.723483976653751	-0.695964017959372	-0.805599261321659	-0.766458284332831
ACE	0.0920219144855479	0.497335217785497	0.580467340800253	-0.662675972980415	0.81711168257609	-0.261557886551469	-0.932052449528277	-0.735970577055705	-0.884466688625941	-0.839860698766149	-0.806555864445248	0.727585490662201	2.87676428584755	1.04240075141864	0.834099518027857	1.13564426687304	1.06851568253233	-0.360407782874245	-0.7563533115763	-0.770941658615488	-0.815863111209527	-0.913187699251966	-0.932052449528277
SATB1	0.775694382226468	0.781148294432613	0.650887205243326	0.0234693386872267	1.40968453711378	0.778456317467645	-1.2048847902284	-1.2215216640804	-0.903431548128634	-1.03263924469335	-0.861161518935669	2.1617903377395	1.35356845211065	0.031385810664695	0.666391732324695	0.690273258717048	0.813509518587569	-0.73169935576593	-0.793094135546559	-0.907825623883989	-1.03985595181387	-0.779400283606977	-0.660745068631446
ACADL	0.852817729752025	0.316983819422926	0.185163182418282	0.198605900453765	0.534092189213115	0.728074113710477	-1.0584155445527	-1.05026051285707	-0.44246627099603	-0.819838510280746	-0.544912826269849	1.6422297071338	1.59446705205821	0.671611406600531	1.37700037940162	1.10979417131646	1.09813380964148	-1.00331891687168	-1.1310381601135	-0.963905921656545	-1.16976703181022	-0.940552619317746	-1.1844971463966
PLXDC2	0.548218630136617	0.447418157112433	0.23488768341921	0.425354863045403	0.904521125870285	0.834451098305893	-0.94755409041932	-0.950216984143987	-0.931432692076391	-0.9455772417599	-0.952247268247172	2.25235369955984	1.42082514901262	0.587588819101459	1.10891667564941	0.735956433875542	0.871546079749842	-0.949205715607738	-0.94789317554535	-0.948047200488973	-0.940973036308559	-0.928747124254745	-0.930143885986413
GAP43	0.214564615507304	1.5388394146276	-0.161904375127885	-0.222132469001911	2.39460268730068	1.22227959668453	-1.088683663446	-1.088683663446	-0.388900460790827	-1.088683663446	-1.06561468215664	1.23255649609519	0.554508463916294	0.349408693250252	0.772682308301177	0.0969097165718209	0.933928173110212	0.224824201178525	-0.86260260424404	-0.851758534774317	-1.05308681606399	-0.845941281567341	-0.817112152478639
SNCA	0.222512047079425	-0.0594172116735036	0.221844641966455	1.27294518534554	1.61356760321393	1.66524792872072	-1.36849849390214	-1.36483967613129	-1.33966622979039	-1.34617724932234	-1.36137299076038	0.653785174734802	0.826997627895297	0.619958548101237	0.79829974936213	0.718587337175984	0.820414938128462	-0.80831054448432	-0.857728533743828	-0.985622958241434	0.00834142799136934	-0.077067698668795	0.126199377003069
AFP	0.921232896197221	0.837674511146882	0.776394077116341	0.223631703450862	0.645503748915521	1.0468859365007	-1.59402715201741	-1.59515660067754	-1.55434461461158	-1.56804722386379	-1.50952098164865	1.77700467191824	0.601764733493271	0.241579152826438	0.951557617710898	0.707021931174383	0.670846363364556	-0.00238598009337806	-0.425912607766123	-0.549325952278097	-0.236612440399208	-0.129588888311361	-0.236174902148172
GSTM3	0.086270355086841	0.127176617347655	0.774035876105943	0.397461810220171	0.651056843987001	0.401527936149497	-1.57676253207004	-1.57626878269931	-1.42824910198941	-1.3844169233235	-1.47516020812603	0.818283155287158	1.10586830971701	1.58108213765922	0.937120008866894	1.38379454216659	1.14787167331766	-0.170975850876199	-0.234694858268481	-0.175361797332793	-0.0486474256429562	-0.745129113329586	-0.595882672253343
HCLS1	-0.534341171509626	-0.957308732233914	-0.957308732233914	-0.957308732233914	0.216668014400569	0.392727570075748	-0.512319457603973	-0.00976585026015503	-0.957308732233914	-0.957308732233914	-0.957308732233914	3.30453108075872	1.0251608149576	0.142842989705232	0.68641595126333	-0.0406202638780706	0.224276216320338	0.065804778456972	-0.768631913565156	-0.438275938385924	-0.125499122058068	1.37237954904901	0.742499145676938
STAT4	-0.0805532630181901	-0.726899939627679	-1.25359679575831	1.57950925227113	0.679538090634919	0.743861287307273	-1.12383441433386	-1.37573893370728	-1.09139216063836	-1.39498483994842	-0.976179948361145	1.43801421723735	0.588679859480878	0.159050264964639	0.800807833063653	1.08137014771789	-0.138277242432765	1.80786369914812	0.450261398036295	-0.288046092337202	-0.843778827413577	0.530700481811568	-0.56637407409694
BCAT1	-0.780969634961023	-0.686642848039876	-0.636849099676133	-0.00649675348460754	0.348726874376822	0.174550779743443	-1.42760572043702	-1.42966275507727	-1.45269792456524	-1.45515160926772	-1.45123663609681	1.51055414194317	1.49290201010853	1.15529171030911	1.02373518951386	1.0547224062539	1.1797656194936	0.125404934162581	0.2970861857576	0.284807272365423	0.46860972287935	-0.139872770457612	0.351028905155929
AHRR	-1.20732350829716	-0.472575292801682	-0.416972788271689	1.26719612909356	-0.251382406329156	-0.251414631358607	-1.35101007572338	-1.31844944357283	-0.760236622391979	-1.11783764645212	-0.767604198451388	1.63726960555139	0.591195844921373	1.92023615555447	1.16784354856534	1.58219738129845	0.313553038743728	-0.558786771369721	-0.330431834546917	-0.636591706228899	0.692941469887915	0.585153893588902	-0.316970141409619
CD3D	-0.591224532975321	-0.644297586916087	0.0892293579484061	-0.981632351077612	-0.620430734440195	1.09522009217302	-0.981632351077612	-0.981632351077612	-0.156211517254532	-0.890252084204605	-0.110888717377745	-0.266402094888032	0.848228097435099	0.86466369114133	-0.981632351077612	0.240544507688652	2.58769361278916	-0.391410501830152	2.06603834285045	0.056370020741639	1.12975576502338	-0.607658345704854	-0.772437967889176
ANKRD26	-0.163936362197331	-1.05874912819275	-0.941984068420947	0.299741665799026	-0.769160356831218	0.593119603808107	-1.36083994191154	-1.40695884868948	0.658990208930157	-0.841414904809839	-0.442469870044073	0.684446172078571	0.603840875005039	0.635320884350654	0.582033848561517	2.21576240633092	1.18906931299687	-0.545438522245394	-0.346345579701453	-0.710395083240806	-0.428981533306925	2.10928412616572	-0.554934904434822
ST3GAL5	-0.941869679195119	-0.642670642144271	-0.517421321858228	2.41406279447183	-0.269317490120275	0.907506288360583	-1.30440888193201	-1.41160369238609	-0.396896154709724	0.524171833607769	-0.107634114122504	0.305429808543694	1.05206632126673	1.39225528154293	0.511007166590563	0.992349217486068	1.27772502250668	-0.963650568146734	-0.711489115910513	-1.08743597553738	-0.341807922047194	0.20191628104993	-0.882284457316722
PAIP1	-1.36484665679315	-1.60366738629941	-1.38531112506721	-1.19533525939465	-0.277939320655212	-1.09548553893281	-0.431144618748463	1.30917780638643	0.127512280935991	1.13539558394348	0.641081673910979	-0.509863653202886	1.75442576869434	1.78458777081205	0.395313842307398	1.04179779755539	-0.511951248697704	0.490429594389357	0.0475916338311049	-0.871011965561081	-0.194670127225904	0.39805102348882	0.315862124323121
HOXD10	-1.20447571521338	-1.27849661227716	-1.17177888860199	-1.3537214698295	-1.3537214698295	-1.34048909265247	-0.18482307480276	0.364436245694372	0.528268681402056	2.69850670152754	1.19827676317148	0.486163379327312	0.355198790110406	0.78133908915343	0.865873516984527	0.509151850400314	0.651949413302987	-0.315818883077582	-0.269098029102574	-0.270126883057267	0.425666339078286	-0.254690261911058	0.132409610202522
NAIP	-0.684217313190287	-0.963757014743253	-0.694902057630849	-1.05967198643212	-1.13236245218808	-0.924422611773025	-0.554158372817452	-0.287613406671516	2.49937557593851	1.30066881990434	1.66372913243348	-0.00734150380138314	0.534318609258039	1.46727959013043	0.89177165713485	0.578915726677359	0.386893354489597	-0.732677732216426	-0.568265593183146	-0.745108878902746	-0.156455322912222	-0.0342642528282603	-0.777733966675837
SLC5A6	-0.990389312539013	-0.990389312539013	-0.990389312539013	-0.990389312539013	-0.487262216401003	-0.990389312539013	-0.990389312539013	-0.990389312539013	2.62311093530662	-0.099387712908885	0.135857684868524	0.504004837257673	0.216965452125422	1.32418894844001	0.635253737355276	0.97392049372103	0.804985318851781	1.47601663425806	-0.505225938609293	0.455471101873335	-0.455660722419291	-0.990389312539013	0.320875946592843
TFAP2A	-1.1150344448526	-1.09912905168535	-1.10716445380428	-1.13317786946415	-1.09573194530493	-1.06743454113036	1.59263816482643	0.0299857093211646	2.12289084756765	-0.22485256121899	0.71017633146645	1.93124919790976	0.950659165352717	-0.0207620963461846	0.587383729965113	0.392127460240351	0.487720911059128	0.515140401085769	-0.367305856605016	-0.62545496391301	-0.867672465452522	-0.238796807280874	-0.357454861736269
FOXA1	-0.93194593572575	-0.891972453591436	-0.93194593572575	-0.93194593572575	-0.93194593572575	-0.93194593572575	0.0577013800832529	0.11595465133561	0.870565291897375	1.03881838894403	0.921633247743719	1.26104642281728	1.31628788801847	1.23399901872687	1.59886173213988	1.11789144644928	1.09472711069689	-0.771083737039876	-0.81844392333281	-0.898830237234305	-0.914887172826875	-0.821158041839219	-0.851381334359382
GDF7	-0.765627498585673	-0.48373585886018	-0.821465296562294	-0.725994661091873	-0.821465296562294	-0.821465296562294	-0.0381988863754577	-0.626881970707524	0.949363038359699	0.197963275922612	0.40611846691156	1.65919558413082	2.01607061524407	0.815738734473164	1.66563451985087	0.469372621211538	1.68849443393633	-0.669516395098804	-0.821465296562294	-0.821465296562294	-0.807738943385092	-0.821465296562294	-0.821465296562294
AIF1	-0.895579178276667	-0.895579178276667	-0.895579178276667	-0.381030204365847	-0.895579178276667	-0.895579178276667	0.15979487908287	-0.895579178276667	1.28592127867616	0.654099947448866	0.159175919903442	0.75841437679596	2.22245118383591	1.38155174800174	0.00405065758008338	1.42345613836959	1.55010497121085	-0.895579178276667	-0.895579178276667	-0.895579178276667	-0.155783019168124	-0.751441308152951	-0.250553964728555
HIST1H2BK	-0.948585130561794	-0.774446117050333	-0.557728918165332	-0.646211147318265	-0.396479338693203	-0.494998428801692	0.637989179098578	-0.62480774452191	0.942679026531447	0.47152712814118	0.575897338791821	1.00057108807562	0.988861132283864	0.885654739708778	0.698259135453298	2.36027189129492	1.63020558069135	-1.20536117494077	-1.03966416454944	-0.978172361369135	-0.90352424940769	-0.928841467387484	-0.693095997303807
TMC7	-1.17651544288201	-1.17651544288201	-0.614006910862043	-1.17651544288201	-0.891914280903658	-1.17651544288201	1.73614918590849	-0.410822238119836	0.495871911247715	0.479510902319239	-0.882479442897234	-1.03562781072755	-0.190020859404821	0.714659366971388	0.754578707041451	1.56429759523061	1.8702239011273	-0.339420398202222	-0.28458634912764	-0.547383151047953	0.487108094641714	1.32813616552377	0.471787382809329
CGRRF1	-0.983407766757533	-0.225763725213284	-0.445786490818247	-1.29186591815394	-1.00648335719257	-0.635503995401303	-0.210139391983034	0.397284152657118	-1.19870041541567	1.16289434573166	-0.0142116043141217	-0.0203958477832463	0.153892453195441	-0.124870714253298	0.828948911344799	2.42210461623002	2.38992662474616	0.573452675286112	-1.22306761291481	-0.408662431806063	0.300498381254189	-0.553181105639717	0.113038217201344
TPRKB	-1.00267099036211	-1.00267099036211	-1.00267099036211	-0.154526730905412	-0.084783667445177	-0.650823814819626	-0.422804289157912	-0.0148744810164482	-0.902787015194925	2.32575810163996	-0.581197085553436	-0.24535988985323	-0.594771835752839	1.10864646794966	0.480211921867966	0.669683845756747	3.02861286599553	-0.102746192389799	-0.191315626940681	-0.326317983347001	-0.271016010179672	-0.210717173756546	0.149141564189181
GATA2	-0.420500401948694	-0.810913319308021	-0.810913319308021	-0.810913319308021	-0.810913319308021	-0.810913319308021	-0.331717024982777	1.47279873433892	-0.221319308635383	-0.536768938037328	-0.810913319308021	0.887780726106795	1.2115904348263	2.05088292459395	1.81503007786735	1.3044204111772	1.22164606887025	-0.574821495969029	-0.375526104929167	-0.57137118172144	-0.810913319308021	-0.810913319308021	-0.44481836709277
KIAA0101	-1.1600527738492	-1.1600527738492	-1.1600527738492	-0.906014592609167	-1.1600527738492	-0.843894470992167	-0.430583962298536	0.689116941911822	0.410615202662688	-0.325406185939268	0.212816623526293	0.813382302096218	0.782528497619093	2.77479852118239	1.3716398960512	1.30870655058076	0.764336134020578	-0.396334542649895	0.0992279331115448	-0.491529343611348	-0.575660678162333	-0.412847931508844	-0.204685799594243
H2AFX	-0.624294255325164	-0.844756115761508	-1.25221725306139	-1.05903981530242	-1.36191420719376	-1.47425336756537	-1.04843810649134	0.792532837574214	1.12960419322973	-0.36584826275452	0.15063319223584	0.138490401981193	0.62248333512484	2.28692670875395	1.75623859470188	0.952637707767581	0.961830803289771	0.21457143303007	-0.282643312421187	0.0654184883163035	0.0480354469281389	-0.340215596594031	-0.46578285046283
ARNT2	-0.883500887488738	-0.883500887488738	-0.127300272725366	-0.412129005515455	-0.37336800617922	-0.883500887488738	-0.883500887488738	-0.883500887488738	0.615333083703359	1.18143245444829	-0.619978716956685	1.26303643679319	0.816730441259348	2.31076497005692	1.50650408364889	0.709828557804519	1.49698857731867	-0.299992699568645	-0.883500887488738	-0.319657320359205	-0.680185483818704	-0.883500887488738	-0.883500887488738
GABRB3	-0.73081544628515	-0.658364293094529	-0.526688106368727	-0.776320042597821	-0.734219620960611	-0.776320042597821	-0.664614548449283	0.469620318125468	-0.0753744289638227	0.320729919277715	-0.218120138846731	0.911816867143167	1.01974107810068	1.82757496505641	2.42037930315624	0.692039000726153	1.85852644501288	-0.638731573619535	-0.745872096002181	-0.646027431019032	-0.776320042597821	-0.776320042597821	-0.776320042597821
SLC25A27	-0.482380463616104	-0.282861967745799	-0.0266970904504363	-0.532155555913921	-0.32497691860179	-0.738018944875287	-0.348832987533969	0.395282288520301	-0.121633098344931	1.0256216518585	-0.315311810681891	0.541209625270058	0.921649233958921	2.74753515357318	1.69748738277743	0.507030644096288	1.25387069662121	-0.918528215415835	-0.843117331138704	-0.880600164775185	-1.11482087151888	-1.04865212407975	-1.11109913198341
USP32P2	-0.817579057189016	-0.119237839685633	0.448167387800135	-0.787483589834698	-0.951840417912233	-0.556207516619361	-0.79474296987943	0.900036670214711	2.28753923633933	0.129754696097098	-0.190595428014666	0.752650326287268	0.772544284995035	1.5181172121544	1.49725171894001	0.618582701738164	0.804510896570553	-1.02410562326031	-1.10944752596708	-1.18890979948502	-0.204930577009484	-0.757264420728143	-1.22681036555164
ALPP	-0.650533009552035	-0.650533009552035	-0.650533009552035	-0.650533009552035	-0.650533009552035	-0.650533009552035	-0.650533009552035	-0.650533009552035	1.89284944336662	0.0350323374973025	-0.650533009552035	1.52936255303457	1.06549518280904	2.1197731632209	1.21006494721468	1.72992714562072	-0.185632349238769	-0.650533009552035	-0.650533009552035	-0.650533009552035	-0.650533009552035	-0.387500682298015	-0.552442617050596
GRIK4	-0.391383405510733	-0.668606111606494	-0.668606111606494	-0.668606111606494	-0.668606111606494	-0.668606111606494	-0.668606111606494	-0.668606111606494	1.42467564046842	-0.603718361690455	-0.668606111606494	1.99773355686568	0.767524556411111	1.88789651109523	2.06616763682174	0.800062040575414	0.880270007211286	-0.584784584137823	-0.483111396033066	-0.555210752226695	-0.668606111606494	-0.668606111606494	-0.520060333785168
TCEA2	0.749506022710497	-0.483628370565992	-0.282922551107491	-1.0162008348344	-0.973326564216461	-0.564259214767487	-1.1098292465403	-1.5375941419083	0.442661512318836	1.35317134503794	-0.0801599881588857	-0.420264579795256	1.05771370626937	1.85142964221441	1.65299314258506	0.261534444467211	1.09551004180895	1.27463389195856	-0.483359923469892	-0.789180568555591	-0.787957497943237	-0.0405289896376046	-1.16994127786993
CHEK2	0.210263563283095	-0.803652259300755	-0.96016728032019	-0.642760227078201	-1.13601210248495	-0.931389743425338	-0.528996724619156	-1.13601210248495	1.59417678186259	-0.460767485089838	-0.278109958098931	0.801864045682588	0.477085835823069	0.046381689576994	2.83100169125266	0.855470924962241	1.74571712862258	-0.147432490862321	-0.535467206717265	-0.113317906171764	-0.190443947587304	-0.0766932282278141	-0.620738998597034
PIK3R3	-0.39291939693921	-1.19241826376427	-1.00967074454742	-0.679804042486939	-1.19241826376427	-0.341799450333292	-0.982137113475386	-0.844156973560193	0.0753387918637277	0.351433922405292	0.972844164522635	0.180727055762079	0.681226790457713	1.31245967515281	3.16931783164323	0.492186806772494	0.990269034233204	-0.648508139540542	-0.256239803726485	-0.579241614626085	0.379879242008951	-0.0436510785773846	-0.44271842948066
CNN1	-1.05039089166873	-0.459765809901848	-0.693975827288099	-1.25488267205188	-1.25488267205188	-0.819748708005974	-0.824605471291337	-1.1021800781915	-0.606361684328229	-0.584785465038649	-0.815084529596586	1.6485043455764	0.460261517263614	0.727614378281282	1.22088303618966	0.887205341452755	0.822426084117837	1.58931947460339	1.16243214581294	1.31721501806884	-0.802459071734713	-0.202006652067465	0.635268191850169
FAM69A	-0.501254886801509	-0.405425980357297	0.0415919978748097	-0.854964348293292	-0.167996183272864	-0.691301273761539	-1.32546580710003	-1.37442317663512	-1.17447469019203	-1.21306794850833	-1.17303939772311	2.36907146157421	1.28901949698904	0.184550352728474	0.590408203576627	0.83476919908173	1.03479468185038	1.19032261860355	0.983856897702434	0.525849140990619	-0.549624561937269	0.122311573522567	0.264492630087946
KIF11	-1.15784546536131	-1.13866340477657	-1.16764333007107	-1.05480919657653	-0.883877331577413	-0.837439477416197	-0.414015632188684	-0.926291500792291	-0.526616372904627	-0.966153062418453	-0.643020367738829	1.76473629701937	0.811653548477811	-0.0797608688073234	0.260286114369196	0.20537990698344	0.244159916646013	1.41191206595611	1.20381384311165	0.825857282100718	0.00997852878822206	1.53379115779888	1.52456734937788
CDC45	-1.16877397271066	-1.23659962475631	-1.20554970271486	-1.33890317694163	-1.19040783692911	-1.17792931420432	-0.0179517000414607	-0.725742851290202	-0.190986612425205	-0.893028527466398	-0.501675954676668	1.9467802098585	1.04064781262153	0.190542102077588	0.830885145640026	0.78087037196216	0.828950812506151	1.58475949576952	0.504426905409801	0.289659668296079	-0.170897462319285	0.846770091362319	0.974154120972437
FBXO5	-1.10441745190281	-1.06888630695832	-1.10144094508044	-1.08829771995481	-1.02721761617421	-0.994128094092679	-0.553563218754601	-0.984592510983296	-0.442750308443606	-0.937965355486997	-0.619222539543958	2.17370080065101	1.31962520024559	0.323965275514385	0.840446389177426	0.860734999917328	0.827649426913867	1.4598815251476	0.603551028791058	0.17961685973681	-0.207434121482446	0.782443137280304	0.758301545482804
RAD54L	-1.16806133953308	-1.10314036234985	-1.14039538736592	-1.24061946428211	-1.13698346877669	-1.06446081639571	-0.24610730504743	-0.69914845121083	-0.665272143124702	-0.859061885580424	-0.568052093626492	0.970795253390787	1.08199095199508	0.555609250683898	0.755476605270235	0.836699311899747	0.970720036877007	0.343500810000671	0.456782105555738	0.160936738616867	0.0208067652831283	2.12042170511011	1.61756318260997
NCAPD2	-1.19965079086905	-1.17548114924518	-1.13379666137484	-1.53525517569106	-1.50722147774943	-1.50997345474266	-0.183372332956113	-0.22412368656916	-0.49080648189056	-0.715107313632925	-0.431923890516337	1.5498961401639	1.40537972533805	0.766382695250065	0.907324273062016	0.939535882021522	0.937220333484285	0.649924192792859	0.854276304523181	0.670549029721247	0.274867900796007	0.384615076638902	0.766740861445283
ORC1	-1.36969638095243	-1.34701480798013	-1.39396931608127	-1.41080032999095	-1.39088733069726	-1.42692878389096	0.457968891504561	0.145011709684686	-0.690451982748176	-0.857335905719043	0.016741446745907	1.29853695641053	0.94998900089975	0.255974799617203	0.823880476580683	0.666274128760278	1.29650073465844	0.573903427893995	0.54252136238951	0.447130149020097	0.157519482258777	1.36571594501863	0.889416326617168
TTK	-1.35638750478741	-1.15855385658147	-1.26501262728931	-1.14566646285507	-1.41538765020965	-1.42796215064587	-0.191499513515739	-0.218235623068402	-0.605435177875379	-0.639900126166135	-0.575919613931803	0.755452586712649	0.867351809219508	1.4014009668451	0.558678593753545	0.727361846029837	0.250899919408929	0.198245541697533	1.17354956680802	1.29571845702102	1.64473446645905	0.414020048925277	0.712546504045767
DLGAP5	-1.44444172651126	-1.25154297566822	-1.17381007873677	-0.977747910288372	-1.26055756571281	-1.19919034025535	-0.159677212035512	0.124943852580721	-0.641390700214819	-0.589597558963812	-0.531746221230166	0.264200576045479	0.520608398836838	0.755366296380936	0.226168622978127	0.136838462098626	0.0256899150865577	0.782817131733277	1.39948615478067	2.12260449463352	1.8115145539142	0.560506601835626	0.498957228712495
OIP5	-1.57121619644497	-1.41061995001135	-1.48898846122532	-1.35254497754189	-0.882827423970455	-1.23113438563446	-0.164504474673852	-0.270124810385751	-0.67700585627235	-0.452824230611853	-0.567957867574459	0.840819298401436	0.439738092779083	0.865924146791858	0.512878306819781	0.543977540317777	0.762293973763079	0.867382968371002	1.02312099527424	1.88684637411616	1.00596094022989	0.860576084426782	0.460229913055629
KIF4A	-1.08935235079991	-0.743080619521089	-1.3262684199136	-1.4301260619202	-1.3250325249768	-0.946709025191133	-0.633423794915227	-0.157775909019244	-0.709644279190637	-0.605911204302714	-0.814853550722574	0.754924546497265	0.279182733637197	0.799211115416215	0.777049351627696	2.50881533292814	0.560359923762799	0.355847167878412	0.850052337223097	0.730423659097398	1.22261781274959	0.365234509009824	0.578459250645503
E2F7	-0.887696794062725	-1.12582024390693	-1.11347453107281	-1.1280717850433	-1.2623301932016	-1.29453121661162	0.0403711442775951	-0.227183449887301	-1.18969118279041	-0.878072461564331	-0.881484634265324	0.162145888562252	0.480022609636249	1.30503821205716	0.926309315102703	1.16633839917149	1.83343334925689	0.0484961910123323	0.607106918147195	0.696820376063981	1.33929778848986	0.691628389856499	0.691347910772148
CDCA5	-1.15442305104966	-1.2418495338441	-1.2404622255202	-1.30999717078772	-1.15243930548593	-1.22953044646692	-0.283698737229116	-0.813477760761717	-0.822665504328602	-0.66872821328715	-0.656064171419091	1.3086369670249	1.20546191960589	1.0388014224789	1.31363433759547	1.07826949159255	1.06799204627343	0.107159399804704	0.474999601580247	0.779502050319884	0.775094699769109	0.734484598104808	0.689299586030329
DTL	-1.32388575287281	-1.25661919110001	-1.20217221698042	-1.39504414682287	-1.30822364620679	-1.38795499922989	-0.254575946165121	-0.325297964824118	-0.810145228069731	-0.420615902408195	-0.761361194904478	0.863196612580645	0.828493354564115	0.873444063192773	1.10409265067259	0.931431029816064	1.12791011965909	0.309947362295757	0.387132977959774	0.645431810259878	1.03156323101311	1.29452382997707	1.04872914759356
DDIAS	-1.24256971171999	-0.980119700976865	-1.15403095952266	-1.0753827070775	-1.25056316065577	-1.34942047633867	-0.0379246683255857	1.36343782051153	-0.671691882263144	0.176182001265378	-0.838747760342442	0.901721294907487	0.442969102511673	0.823425402016581	-0.199523852092189	0.734757734252733	-0.671025149977813	1.04134032261454	0.509469671019546	0.0928876729871776	2.11777599081427	1.41411031724872	-0.147077300857001
HIST1H2BG	-1.22568924854871	-1.30223145307849	-1.13360046233039	-1.07092212500655	-1.17542673802398	-0.708698184677262	-0.621603852735065	2.53738797375619	-0.582562302585409	-0.0461578478398602	-0.15844300537661	-0.31546994219856	0.171481711047947	1.34599543414203	-0.043305513156376	0.114373329669597	-0.101103513283619	0.512777527029311	0.865295775541239	0.437867945937332	2.00008560790515	0.259944706763647	0.240004177048428
PSRC1	-0.789166166433786	-1.26289965917987	-1.26289965917987	-0.776910176410214	-0.999923414082737	-0.557266051073072	-0.432235786108041	2.29825091088349	-1.0911981088107	0.466887244131167	-0.568570053330746	-0.438410276313794	0.443311622463886	1.17908775260652	-0.214940219692569	-0.418713926573301	-0.300425049463556	0.255432279294484	1.39976282669593	1.56623376240881	1.5786208993316	-0.105729620455373	0.0317008692917461
ATAD5	-1.3225403437149	-1.34092373197163	-1.3588563384526	-1.1803142579041	-1.23256664990071	-1.40021915447151	0.55297595334636	1.66591585775132	-0.84510854441758	-0.394255466157191	-0.716677270107189	1.25499126576916	0.630517602227402	1.22820649991988	1.21027214613517	0.424449047520053	0.740167231540023	0.284062983644247	0.0744296562817381	0.290158663543216	1.16175888379493	-0.000481288286092813	0.274037253910004
CDC6	-1.22982396415853	-1.23882905476719	-1.16735425633321	-1.3679310121835	-1.35245197863297	-1.40434842374824	1.6790029062269	1.92615414366483	-0.635487113003757	-0.501691392198283	-0.42414718620988	0.920107148560076	0.733186636333166	0.823897798353461	0.838042369178818	0.832277130638578	0.875467348524668	-0.12735848132673	-0.0519587265515747	-0.0458667769791287	0.236316385300494	0.437883228436781	0.244913270875236
TIMELESS	-0.913364075152288	-0.681348584378161	-1.23201642354178	-1.23201642354178	-1.23201642354178	-1.23201642354178	-0.226287683071786	2.6545178947452	0.211651352883001	-0.411582282268913	-0.369018380288599	0.811191385632016	0.0257006871191631	0.651675905338364	1.05414572063457	0.149200295220096	1.43850623805725	-0.653926837382268	-0.0237922144646205	0.657939208304081	1.27463524725395	-0.0873701441597216	-0.634408039854204
SLC7A11	-1.22359166999582	-1.22359166999582	-0.951772751108471	-0.96943729710107	-0.811011367158955	-1.06544021652951	0.288141986897781	2.55043992269598	-0.19096634337346	-0.840870348647776	-1.19991068174402	0.274181744790722	0.206508724425293	1.34226122190213	0.998207112652328	-0.149727112440907	0.248672922411776	0.169707961141556	1.09719694210704	1.02610654354284	0.859257386172681	0.271501525853372	-0.705864536497669
ZWINT	-1.1786717490724	-1.2456176746787	-1.31458602921774	-0.862007139211352	-0.616216201351134	-1.2234877699987	0.589752599003092	0.588709687728184	-0.979594230994293	-0.577700199436136	-0.913758058821603	0.561131319481633	1.23123914528178	2.39319339920648	1.45442090870028	1.06513573092998	0.745336919094524	-0.0686869853579629	0.239384310660687	0.33064052576003	0.0153365145678553	-0.520787987023763	0.286832964749261
UHRF1	-1.03133930741751	-1.01968146372044	-0.827152119804357	-1.23941078241405	-1.08424815000353	-1.24661218622417	-0.471531659358622	-0.0410178575618284	-0.994175477322191	-0.289189319131845	-0.380365667330182	0.665447968107638	1.03151559628761	2.59269479966625	1.34636540870183	1.05097056370142	1.42286398343623	-0.133340752525564	-0.000519498221016923	0.366186387315502	0.416920097931028	-0.0829818384184327	-0.0513987256937763
CDC7	-0.869703077210657	-0.62383648522055	-0.999773973312262	-0.952322751974246	-1.17686081261906	-1.08250835643296	-0.541764768573876	0.12339500556096	-0.677557156890524	-0.785283821934256	-0.72681136786575	1.29532218183146	1.29377402875349	2.61982938481665	1.18881648812984	1.08162214265736	1.08970793127999	-0.0748885200579452	-0.010831928727504	-0.19152259087847	0.426117106382664	0.102970348968821	-0.507889006683175
ESPL1	-1.36844544446509	-1.17471782521379	-1.16345077104561	-0.793427051158005	-1.36844544446509	-1.36844544446509	0.518595908083907	1.031308457614	-0.0140738908675819	-0.266393263661819	-1.01126085460653	0.274549816844575	0.235511878381057	1.86549203488918	1.78166274266226	1.60105801137961	0.168922835003078	-0.215988680945186	0.881867663167407	-0.313783510894783	0.45037477436594	0.29601531085256	-0.0469272514550029
HIST1H2AG	-1.32419178154649	-1.27865720987413	-1.27622068563963	-1.22795898146116	-1.27007042841835	-1.28404032176739	-0.242966001230305	0.785309204648023	-0.678622668527874	-0.332349871507161	-0.77977705097615	0.046783079889106	0.475966664901364	1.81142698252554	0.617219785501957	1.03284543829856	0.982631732794586	0.671892033445844	0.475470364618512	0.413964155438768	1.85498379524282	0.205543049323211	0.320818714320338
RRM2	-1.24983434577124	-1.34459961970561	-1.17643766051262	-1.26264006205449	-1.38566341665857	-1.38413706952485	-0.422242187937634	1.19444192721511	-0.524867334650593	0.405301643612609	-0.667403937678214	-0.0827213380278777	0.400660625186271	1.65254149344457	0.830968378788624	0.695422458006931	1.06234501870268	0.237896540757632	0.246564279222236	0.2770701957452	1.92112813919936	0.480169683048923	0.096036589591569
PCNA	-1.0184433115615	-1.12524093411126	-1.01223067763134	-1.23630091755097	-1.26313874574146	-1.21155213256116	0.174803880967804	0.718082536969293	-0.334432742300593	0.118856712488169	-0.607597572566792	0.038954199718371	0.536771835441058	1.67866804342107	0.990859566372812	2.19425467564319	1.77238146630976	-0.309640622577793	-0.0833687159824975	-0.279589689222012	0.811094361000957	-0.249313286875492	-0.303877929649619
RAD51AP1	-1.19159608374795	-1.07349840725099	-1.11846148651882	-1.11701216420816	-1.36377762439765	-1.19323923453485	-0.453800708155135	0.23533403113595	-0.461623209380539	-0.0580150578696115	-0.720267758854548	0.400462680392524	0.859131294718606	2.00992584141118	1.31358816313672	1.68974304814155	1.46246708005029	0.456555586688193	-0.130382487550584	0.13987017231196	0.789776620970652	-0.169516385432547	-0.305663911056233
